# Supplementary material for: Bright light therapy and early morning attention, mathematical performance, electroencephalography and brain connectivity in adolescents with morning sleepiness
Source: PLoS One. 2023 Aug 22;18(8):e0273269. doi: 10.1371/journal.pone.0273269 (PMC10443881; doi:10.1371/journal.pone.0273269)
Supplement: S1 Data — Demographic and Permanent Product Measure of Performance data. (CSV) [file pone.0273269.s002.csv]

Subject.Number	Per_use	KbitzVerbal	KbitzNonverbal	KbitzComposit	Pre_ESS	Post_ESS	Pre_PERMP	Post_PERMP	Pre_perm_adj	Post_perm_adj	pchange_post_PERMP_adj	Age	Gender
LB001	43.64666667	107	109	110	8	5	8	5	8	6	-25	18.2	F
LB002	57.41449258	129	130	134	7	12	6	3	6	4	-33.33333333	17.4	F
LB003	48.9484127	100	105	103	6	3	5	5	5	6	20	13.1	F
LB004	57.80666667	113	108	113	14	5	17	22	17	28	64.70588235	18	M
LB005	65.81623932	107	94	101	13	9	6	9	6	12	100	16.1	M
LB006	73.05376344	129	115	126	7	4	11	8	11	10	-9.090909091	16	F
LB007	60.99494949	94	97	95	13	13	6	6	6	8	33.33333333	18.2	F
LB008	51.76	117	109	115	7	9	7	8	7	10	42.85714286	15.2	F
LB009	38.46969697	111	108	111	5	2	4	7	4	9	125	18.4	F
LB010	89.94982079	138	132	140	9	10	8	2	8	3	-62.5	18.1	M
LB011	86.20185185	116	115	118	8	3	16	9	16	12	-25	17.3	M
LB012	57.67204301	105	115	112	1	2	12	7	12	9	-25	17.8	F
LB013	39.41493056	115	125	118	3	7	13	26	17	26	52.94117647	17.8	F
LB014	54.12301587	126	132	133	11	7	5	4	5	5	0	18.5	M
LB015	59.88405797	97	94	95	13	8	6	6	6	8	33.33333333	15.5	F
LB016	55.26328502	108	108	110	13	10	26	21	26	27	3.846153846	17.8	F
LB017	42.95652174	114	112	116	5	5	27	28	27	36	33.33333333	16.8	M
LB018	75.98971193	100	99	100	11	4	11	11	11	14	27.27272727	16.9	F
LB019	69.51646091	130	105	121	11	11	17	22	17	28	64.70588235	17.5	F
LB020	22.78333333	NA	NA	NA	7	NA	11	17	11	22	100	16.9	F
LB021	67.27777778	77	80	75	17	12	14	8	14	10	-28.57142857	17.3	F
LB022	76.62301587	102	130	119	5	9	7	6	7	8	14.28571429	18.1	F
LB023	26.46491228	94	72	80	11	12	11	9	11	12	9.090909091	16.9	M
LB024	NA	NA	NA	NA	11	NA	4	NA	4	NA	NA	18.8	M
LB025	77.51322751	101	107	105	12	14	14	11	14	14	0	14.4	F
LB026	35.81746032	110	106	110	9	8	13	8	13	10	-23.07692308	16.3	F
