# Supplementary material for: Bright light therapy and early morning attention, mathematical performance, electroencephalography and brain connectivity in adolescents with morning sleepiness
Source: PLoS One. 2023 Aug 22;18(8):e0273269. doi: 10.1371/journal.pone.0273269 (PMC10443881; doi:10.1371/journal.pone.0273269)
Supplement: S2 Data — Actigraphic derived sleep measure data prior to and following bright light treatment. (CSV) [file pone.0273269.s003.csv]

File	subj	subj.date	condition	valid	use	use2	Age	Gender	weekend.holiday	sleep_day	hr_new.bedtime	hr_new.risetime	sleep_dur	sleep_onset89	sleep_onset94	sleep_onset_Cole	sleep_lat89	sleep_lat94	sleep_lat_Cole	sleep_eff89	sleep_eff94	sleep_eff_Cole	total_sleep89	total_sleep94	total_sleep_Cole	acro1_fix	acro_1opt
LB001_actigraph_mht_format_2017-02-23_to_2017-03-02_annotated.csv	LB001	LB001-42789	pre	1	43.64666667	0	18.2	F	0	2/23/17	22.5	7.916666667	565	22.8	22.69972222	22.69972222	18	12	12	0.874558304	0.975265018	0.96819788	495	552	548	14.64750424	15.59425734
LB001_actigraph_mht_format_2017-02-23_to_2017-03-02_annotated.csv	LB001	LB001-42790	pre	1	43.64666667	0	18.2	F	1	2/24/17	21.68333333	7.483333333	588	22.03305556	21.78305556	21.8	21	6	7	0.848896435	0.969439728	0.957555178	500	571	564	14.64750424	15.59425734
LB001_actigraph_mht_format_2017-02-23_to_2017-03-02_annotated.csv	LB001	LB001-42791	pre	1	43.64666667	0	18.2	F	1	2/25/17	23.31666667	9.233333333	595	23.64972222	23.51666667	23.51666667	20	12	12	0.776845638	0.953020134	0.936241611	463	568	558	14.64750424	15.59425734
LB001_actigraph_mht_format_2017-02-23_to_2017-03-02_annotated.csv	LB001	LB001-42792	pre	1	43.64666667	0	18.2	F	0	2/26/17	22	7.9	594	22.1	22.03305556	22.05	6	2	3	0.845378151	0.979831933	0.979831933	503	583	583	14.64750424	15.59425734
LB001_actigraph_mht_format_2017-02-23_to_2017-03-02_annotated.csv	LB001	LB001-42793	pre	1	43.64666667	0	18.2	F	0	2/27/17	21.93333333	7.333333334	564	22.36666667	21.94972222	22.05	26	1	7	0.819469027	0.975221239	0.968141593	463	551	547	14.64750424	15.59425734
LB001_actigraph_mht_format_2017-02-23_to_2017-03-02_annotated.csv	LB001	LB001-42794	pre	1	43.64666667	0	18.2	F	0	2/28/17	22.68333333	7.916666667	554	22.94972222	22.78305556	22.81666667	16	6	8	0.841441441	0.987387387	0.981981982	467	548	545	14.64750424	15.59425734
LB001_actigraph_mht_format_2017-02-23_to_2017-03-02_annotated.csv	LB001	LB001-42795	pre	1	43.64666667	0	18.2	F	0	3/1/17	22.41666667	7.083333334	520	22.58305556	22.56666667	22.58305556	10	9	10	0.842610365	0.969289827	0.961612284	439	505	501	14.64750424	15.59425734
LB002_actigraph_mht_format_2017-02-24_to_2017-03-03_annotated.csv	LB002	LB002-42790	pre	1	57.41449258	0	17.4	F	1	2/24/17	23.83333333	8.966666667	548	0.216666667	0.216666667	0.266666667	23	23	26	0.76867031	0.93442623	0.921675774	422	513	506	15.8284264	13.80274758
LB002_actigraph_mht_format_2017-02-24_to_2017-03-03_annotated.csv	LB002	LB002-42792	pre	1	57.41449258	0	17.4	F	1	2/26/17	1.666666667	12.76666667	666	2.183055556	1.683055556	1.683055556	31	1	1	0.824587706	0.946026987	0.940029985	550	631	627	15.8284264	13.80274758
LB002_actigraph_mht_format_2017-02-24_to_2017-03-03_annotated.csv	LB002	LB002-42793	pre	1	57.41449258	0	17.4	F	0	2/27/17	2.383333333	8.216666667	350	3.033055556	3	3	39	37	37	0.575498575	0.837606838	0.814814815	202	294	286	15.8284264	13.80274758
LB002_actigraph_mht_format_2017-02-24_to_2017-03-03_annotated.csv	LB002	LB002-42794	pre	1	57.41449258	0	17.4	F	0	2/28/17	1.666666667	6.75	305	1.683333333	1.7	1.7	1	2	2	0.849673203	0.960784314	0.944444444	260	294	289	15.8284264	13.80274758
LB002_actigraph_mht_format_2017-02-24_to_2017-03-03_annotated.csv	LB002	LB002-42795	pre	1	57.41449258	0	17.4	F	0	3/1/17	1.016666667	7.716666667	402	1.183333333	1.183333333	1.166666667	10	10	9	0.635235732	0.888337469	0.851116625	256	358	343	15.8284264	13.80274758
LB002_actigraph_mht_format_2017-02-24_to_2017-03-03_annotated.csv	LB002	LB002-42796	pre	1	57.41449258	0	17.4	F	0	3/2/17	1.3	6.433333334	308	1.833333333	1.533333333	1.566666667	32	14	16	0.812297735	0.928802589	0.889967638	251	287	275	15.8284264	13.80274758
LB002_actigraph_mht_format_2017-02-24_to_2017-03-03_annotated.csv	LB002	LB002-42797	pre	1	57.41449258	0	17.4	F	0	3/3/17	1.083333334	8.166666667	425	1.233333333	1.183333333	1.1	9	6	1	0.767605634	0.915492958	0.901408451	327	390	384	15.8284264	13.80274758
LB003_actigraph_mht_format_2017-02-24_to_2017-03-03_annotated.csv	LB003	LB003-42791	pre	1	48.9484127	0	13.1	F	1	2/25/17	1.216666667	10.18333333	538	1.633055556	1.25	1.266666667	25	2	3	0.899814471	0.972170686	0.962894249	485	524	519	15.426034	13.8171557
LB003_actigraph_mht_format_2017-02-24_to_2017-03-03_annotated.csv	LB003	LB003-42792	pre	0	48.9484127	0	13.1	F	1	2/26/17	4.183333333	9.016666667	290	4.283055556	4.233055556	4.266666667	6	3	5	0.95532646	0.986254296	0.979381443	278	287	285	15.426034	13.8171557
LB003_actigraph_mht_format_2017-02-24_to_2017-03-03_annotated.csv	LB003	LB003-42793	pre	1	48.9484127	0	13.1	F	0	2/27/17	1.1	7.6	390	1.183055556	1.183055556	1.166666667	5	5	4	0.900255754	0.982097187	0.976982097	352	384	382	15.426034	13.8171557
LB003_actigraph_mht_format_2017-02-24_to_2017-03-03_annotated.csv	LB003	LB003-42793	pre	1	48.9484127	0	13.1	F	0	2/27/17	20.13333333	7.666666667	692	20.14972222	20.14972222	20.14972222	1	1	1	0.910533911	0.981240981	0.981240981	631	680	680	15.426034	13.8171557
LB003_actigraph_mht_format_2017-02-24_to_2017-03-03_annotated.csv	LB003	LB003-42794	pre	1	48.9484127	0	13.1	F	0	2/28/17	19.81666667	7.733333334	715	19.91666667	19.91666667	19.86666667	6	6	3	0.835195531	0.917597765	0.899441341	598	657	644	15.426034	13.8171557
LB003_actigraph_mht_format_2017-02-24_to_2017-03-03_annotated.csv	LB003	LB003-42795	pre	1	48.9484127	0	13.1	F	0	3/1/17	22.86666667	7.666666667	528	22.96666667	22.89972222	22.91666667	6	2	3	0.84120983	0.973534972	0.969754253	445	515	513	15.426034	13.8171557
LB003_actigraph_mht_format_2017-02-24_to_2017-03-03_annotated.csv	LB003	LB003-42797	pre	1	48.9484127	0	13.1	F	0	3/3/17	1.416666667	7.233333334	349	1.449722222	1.433333333	1.433333333	2	1	1	0.82	0.948571429	0.94	287	332	329	15.426034	13.8171557
LB004_actigraph_mht_format_2017-02-23_to_2017-03-02_annotated.csv	LB004	LB004-42789	pre	1	57.80666667	0	18	M	0	2/23/17	22.9	6.9	480	23.85	22.93305556	22.93305556	57	2	2	0.681912682	0.893970894	0.879417879	328	430	423	14.43843821	15.49421885
LB004_actigraph_mht_format_2017-02-23_to_2017-03-02_annotated.csv	LB004	LB004-42790	pre	1	57.80666667	0	18	M	1	2/24/17	22.11666667	7.75	578	22.58305556	22.14972222	22.16666667	28	2	3	0.701208981	0.889464594	0.872193437	406	515	505	14.43843821	15.49421885
LB004_actigraph_mht_format_2017-02-23_to_2017-03-02_annotated.csv	LB004	LB004-42792	pre	1	57.80666667	0	18	M	0	2/26/17	3.216666667	10.5	437	3.649722222	3.433055556	3.433055556	26	13	13	0.691780822	0.883561644	0.867579909	303	387	380	14.43843821	15.49421885
LB004_actigraph_mht_format_2017-02-23_to_2017-03-02_annotated.csv	LB004	LB004-42792	pre	1	57.80666667	0	18	M	0	2/26/17	21.2	4.566666667	442	21.89972222	21.8	21.81666667	42	36	37	0.478555305	0.695259594	0.589164786	212	308	261	14.43843821	15.49421885
LB004_actigraph_mht_format_2017-02-23_to_2017-03-02_annotated.csv	LB004	LB004-42793	pre	1	57.80666667	0	18	M	0	2/27/17	22.18333333	6.2	481	22.58305556	22.33305556	22.35	24	9	10	0.736514523	0.927385892	0.919087137	355	447	443	14.43843821	15.49421885
LB004_actigraph_mht_format_2017-02-23_to_2017-03-02_annotated.csv	LB004	LB004-42794	pre	1	57.80666667	0	18	M	0	2/28/17	22.21666667	5.483333334	436	22.55	22.55	22.48305556	20	20	16	0.745995423	0.917620137	0.910755149	326	401	398	14.43843821	15.49421885
LB005_actigraph_mht_format_2017-02-23_to_2017-03-02_annotated.csv	LB005	LB005-42790	pre	1	65.81623932	0	16.1	M	0	2/24/17	0.533333333	8.25	463	0.566666667	0.566666667	0.583055556	2	2	3	0.754310345	0.920258621	0.892241379	350	427	414	16.52036413	16.65703628
LB005_actigraph_mht_format_2017-02-23_to_2017-03-02_annotated.csv	LB005	LB005-42791	pre	0	65.81623932	0	16.1	M	1	2/25/17	3.05	12.08333333	542	3.166666667	3.083055556	3.1	7	2	3	0.88213628	0.961325967	0.952117864	479	522	517	16.52036413	16.65703628
LB005_actigraph_mht_format_2017-02-23_to_2017-03-02_annotated.csv	LB005	LB005-42792	pre	1	65.81623932	0	16.1	M	1	2/26/17	3.466666667	8.883333333	325	3.516666667	3.5	3.516666667	3	2	3	0.812883436	0.941717791	0.923312883	265	307	301	16.52036413	16.65703628
LB005_actigraph_mht_format_2017-02-23_to_2017-03-02_annotated.csv	LB005	LB005-42793	pre	1	65.81623932	0	16.1	M	0	2/27/17	1.65E-10	7.083333334	425	0.15	0.1	0.133055556	9	6	8	0.807511737	0.9342723	0.924882629	344	398	394	16.52036413	16.65703628
LB005_actigraph_mht_format_2017-02-23_to_2017-03-02_annotated.csv	LB005	LB005-42794	pre	1	65.81623932	0	16.1	M	0	2/28/17	0.3	7.133333334	410	0.35	0.333333333	0.35	3	2	3	0.807785888	0.9513382	0.941605839	332	391	387	16.52036413	16.65703628
LB005_actigraph_mht_format_2017-02-23_to_2017-03-02_annotated.csv	LB005	LB005-42795	pre	1	65.81623932	0	16.1	M	0	3/1/17	0.033333334	8.05	481	0.05	0.05	0.05	1	1	1	0.778008299	0.94813278	0.935684647	375	457	451	16.52036413	16.65703628
LB005_actigraph_mht_format_2017-02-23_to_2017-03-02_annotated.csv	LB005	LB005-42795	pre	1	65.81623932	0	16.1	M	0	3/1/17	23.28333333	7.733333334	507	23.46666667	23.35	23.43305556	11	4	9	0.728346457	0.877952756	0.838582677	370	446	426	16.52036413	16.65703628
LB006_actigraph_mht_format_2017-02-23_to_2017-03-02_annotated.csv	LB006	LB006-42789	pre	1	73.05376344	0	16	F	0	2/23/17	21.93333333	6.65	523	22.63305556	22.14972222	22.64972222	42	13	43	0.826335878	0.917938931	0.896946565	433	481	470	13.76637372	13.29419457
LB006_actigraph_mht_format_2017-02-23_to_2017-03-02_annotated.csv	LB006	LB006-42790	pre	1	73.05376344	0	16	F	1	2/24/17	22.33333333	7.266666667	536	23.36666667	23.33305556	22.43305556	62	60	6	0.776536313	0.925512104	0.87150838	417	497	468	13.76637372	13.29419457
LB006_actigraph_mht_format_2017-02-23_to_2017-03-02_annotated.csv	LB006	LB006-42791	pre	1	73.05376344	0	16	F	1	2/25/17	22.86666667	9.716666667	651	23.21666667	23.16666667	22.93305556	21	18	4	0.783742331	0.937116564	0.904907975	511	611	590	13.76637372	13.29419457
LB006_actigraph_mht_format_2017-02-23_to_2017-03-02_annotated.csv	LB006	LB006-42792	pre	1	73.05376344	0	16	F	0	2/26/17	22.6	6.65	483	23.38305556	22.81666667	22.83305556	47	13	14	0.785123967	0.915289256	0.892561983	380	443	432	13.76637372	13.29419457
LB006_actigraph_mht_format_2017-02-23_to_2017-03-02_annotated.csv	LB006	LB006-42793	pre	1	73.05376344	0	16	F	0	2/27/17	22.36666667	6.65	497	22.85	22.41666667	22.38305556	29	3	1	0.819277108	0.963855422	0.953815261	408	480	475	13.76637372	13.29419457
LB006_actigraph_mht_format_2017-02-23_to_2017-03-02_annotated.csv	LB006	LB006-42794	pre	1	73.05376344	0	16	F	0	2/28/17	22.41666667	6.65	494	22.94972222	22.64972222	22.71666667	32	14	18	0.781818182	0.951515152	0.943434343	387	471	467	13.76637372	13.29419457
LB006_actigraph_mht_format_2017-02-23_to_2017-03-02_annotated.csv	LB006	LB006-42795	pre	1	73.05376344	0	16	F	0	3/1/17	22.25	6.65	504	23.21666667	22.39972222	22.53305556	58	9	17	0.817821782	0.952475248	0.932673267	413	481	471	13.76637372	13.29419457
LB007_actigraph_mht_format_2017-02-23_to_2017-03-02_annotated.csv	LB007	LB007-42789	pre	1	60.99494949	0	18.2	F	0	2/23/17	23.01666667	7.383333333	502	23.38305556	23.14972222	23.35	22	8	20	0.817097416	0.944333996	0.928429423	411	475	467	15.77846365	15.96301666
LB007_actigraph_mht_format_2017-02-23_to_2017-03-02_annotated.csv	LB007	LB007-42790	pre	1	60.99494949	0	18.2	F	1	2/24/17	23.45	7.816666667	502	23.56666667	23.56666667	23.58305556	7	7	8	0.769383698	0.916500994	0.894632207	387	461	450	15.77846365	15.96301666
LB007_actigraph_mht_format_2017-02-23_to_2017-03-02_annotated.csv	LB007	LB007-42792	pre	1	60.99494949	0	18.2	F	0	2/26/17	3.15	7.616666667	268	3.233055556	3.183055556	3.2	5	2	3	0.881040892	0.962825279	0.955390335	237	259	257	15.77846365	15.96301666
LB007_actigraph_mht_format_2017-02-23_to_2017-03-02_annotated.csv	LB007	LB007-42792	pre	1	60.99494949	0	18.2	F	0	2/26/17	20.88333333	7.483333334	636	20.98305556	20.98305556	21	6	6	7	0.786499215	0.946624804	0.926216641	501	603	590	15.77846365	15.96301666
LB007_actigraph_mht_format_2017-02-23_to_2017-03-02_annotated.csv	LB007	LB007-42794	pre	1	60.99494949	0	18.2	F	0	2/28/17	23.25	7.566666667	499	23.41666667	23.38305556	23.39972222	10	8	9	0.79	0.958	0.95	395	479	475	15.77846365	15.96301666
LB007_actigraph_mht_format_2017-02-23_to_2017-03-02_annotated.csv	LB007	LB007-42795	pre	1	60.99494949	0	18.2	F	0	3/1/17	23.2	7.533333334	500	23.35	23.31666667	23.33305556	9	7	8	0.788423154	0.9500998	0.930139721	395	476	466	15.77846365	15.96301666
LB008_actigraph_mht_format_2017-02-23_to_2017-03-02_annotated.csv	LB008	LB008-42790	pre	1	51.76	0	15.2	F	0	2/24/17	0.216666667	9.066666667	531	0.333055556	0.333055556	0.35	7	7	8	0.689849624	0.870300752	0.847744361	367	463	451	16.8774725	15.43225829
LB008_actigraph_mht_format_2017-02-23_to_2017-03-02_annotated.csv	LB008	LB008-42791	pre	1	51.76	0	15.2	F	1	2/25/17	0.566666667	7.683333333	427	1.416666667	0.65	0.666666667	51	5	6	0.663551402	0.897196262	0.890186916	284	384	381	16.8774725	15.43225829
LB008_actigraph_mht_format_2017-02-23_to_2017-03-02_annotated.csv	LB008	LB008-42792	pre	1	51.76	0	15.2	F	1	2/26/17	3.566666667	12.85	557	3.683055556	3.683055556	3.616666667	7	7	3	0.818996416	0.935483871	0.921146953	457	522	514	16.8774725	15.43225829
LB008_actigraph_mht_format_2017-02-23_to_2017-03-02_annotated.csv	LB008	LB008-42793	pre	1	51.76	0	15.2	F	0	2/27/17	0.316666667	7.866666667	453	0.5	0.466666667	0.466666667	11	9	9	0.737885463	0.949339207	0.944933921	335	431	429	16.8774725	15.43225829
LB008_actigraph_mht_format_2017-02-23_to_2017-03-02_annotated.csv	LB008	LB008-42793	pre	1	51.76	0	15.2	F	0	2/27/17	23.86666667	7.65	467	23.98305556	23.98305556	0	7	7	8	0.715811966	0.916666667	0.893162393	335	429	418	16.8774725	15.43225829
LB008_actigraph_mht_format_2017-02-23_to_2017-03-02_annotated.csv	LB008	LB008-42794	pre	1	51.76	0	15.2	F	0	2/28/17	23.76666667	8.5	524	23.85	23.81666667	23.83305556	5	3	4	0.828571429	0.975238095	0.96952381	435	512	509	16.8774725	15.43225829
LB009_actigraph_mht_format_2017-03-27_to_2017-04-03_annotated.csv	LB009	LB009-42821	pre	1	38.46969697	0	18.4	F	0	3/27/17	22.65	7.766666667	547	22.75	22.75	22.73305556	6	6	5	0.815693431	0.952554745	0.943430657	447	522	517	16.27626649	16.99193301
LB009_actigraph_mht_format_2017-03-27_to_2017-04-03_annotated.csv	LB009	LB009-42822	pre	1	38.46969697	0	18.4	F	0	3/28/17	23.55	7.633333333	485	23.64972222	23.63305556	23.64972222	6	5	6	0.825102881	0.934156379	0.909465021	401	454	442	16.27626649	16.99193301
LB009_actigraph_mht_format_2017-03-27_to_2017-04-03_annotated.csv	LB009	LB009-42823	pre	1	38.46969697	0	18.4	F	0	3/29/17	23.76666667	7.733333333	478	23.98305556	23.96666667	23.96666667	13	12	12	0.751565762	0.922755741	0.916492693	360	442	439	16.27626649	16.99193301
LB009_actigraph_mht_format_2017-03-27_to_2017-04-03_annotated.csv	LB009	LB009-42824	pre	1	38.46969697	0	18.4	F	0	3/30/17	23.8	7.95	489	0.933055556	23.86666667	23.86666667	68	4	4	0.734693878	0.859183673	0.844897959	360	421	414	16.27626649	16.99193301
LB009_actigraph_mht_format_2017-03-27_to_2017-04-03_annotated.csv	LB009	LB009-42825	pre	1	38.46969697	0	18.4	F	1	3/31/17	23.66666667	11.1	686	0.25	23.68305556	23.98305556	35	1	19	0.737991266	0.918486172	0.901018923	507	631	619	16.27626649	16.99193301
LB009_actigraph_mht_format_2017-03-27_to_2017-04-03_annotated.csv	LB009	LB009-42827	pre	1	38.46969697	0	18.4	F	0	4/2/17	2.56E-10	9.366666667	562	0.083333333	0.033333333	0.05	5	2	3	0.802841918	0.941385435	0.925399645	452	530	521	16.27626649	16.99193301
LB009_actigraph_mht_format_2017-03-27_to_2017-04-03_annotated.csv	LB009	LB009-42827	pre	1	38.46969697	0	18.4	F	0	4/2/17	23.43333333	7.533333334	486	23.53305556	23.5	23.5	6	4	4	0.845995893	0.940451745	0.932238193	412	458	454	16.27626649	16.99193301
LB010_actigraph_mht_format_2017-03-27_to_2017-04-03_annotated.csv	LB010	LB010-42822	pre	1	89.94982079	0	18.1	M	0	3/28/17	0.766666667	6.983333333	373	0.833055556	0.8	0.816666667	4	2	3	0.823529412	0.978609626	0.967914439	308	366	362	14.6592895	13.62950944
LB010_actigraph_mht_format_2017-03-27_to_2017-04-03_annotated.csv	LB010	LB010-42823	pre	1	89.94982079	0	18.1	M	0	3/29/17	0.983333333	7.35	382	1.05	1.016666667	1.016666667	4	2	2	0.843342037	0.963446475	0.953002611	323	369	365	14.6592895	13.62950944
LB010_actigraph_mht_format_2017-03-27_to_2017-04-03_annotated.csv	LB010	LB010-42824	pre	1	89.94982079	0	18.1	M	0	3/30/17	0.883333333	6.983333333	366	0.916666667	0.916666667	0.916666667	2	2	2	0.89373297	0.975476839	0.978201635	328	358	359	14.6592895	13.62950944
LB010_actigraph_mht_format_2017-03-27_to_2017-04-03_annotated.csv	LB010	LB010-42825	pre	1	89.94982079	0	18.1	M	0	3/31/17	1.966666667	6.983333334	301	2.083055556	2.066666667	2.066666667	7	6	6	0.867549669	0.943708609	0.920529801	262	285	278	14.6592895	13.62950944
LB010_actigraph_mht_format_2017-03-27_to_2017-04-03_annotated.csv	LB010	LB010-42825	pre	1	89.94982079	0	18.1	M	0	3/31/17	23.95	7.516666667	454	0.033333333	0.033333333	0.016666667	5	5	4	0.868131868	0.962637363	0.953846154	395	438	434	14.6592895	13.62950944
LB010_actigraph_mht_format_2017-03-27_to_2017-04-03_annotated.csv	LB010	LB010-42827	pre	1	89.94982079	0	18.1	M	1	4/2/17	0.2	9.266666667	544	0.733333333	0.55	0.316666667	32	21	7	0.801834862	0.952293578	0.937614679	437	519	511	14.6592895	13.62950944
LB010_actigraph_mht_format_2017-03-27_to_2017-04-03_annotated.csv	LB010	LB010-42828	pre	1	89.94982079	0	18.1	M	0	4/3/17	1.116666667	6.666666667	333	1.283333333	1.283333333	1.366666667	10	10	15	0.865269461	0.952095808	0.919161677	289	318	307	14.6592895	13.62950944
LB011_actigraph_mht_format_2017-03-27_to_2017-04-03_annotated.csv	LB011	LB011-42821	pre	1	86.20185185	0	17.3	M	0	3/27/17	23.01666667	5.85	410	23.13305556	23.1	23.11666667	7	5	6	0.863746959	0.96836983	0.95863747	355	398	394	15.8521672	15.52449493
LB011_actigraph_mht_format_2017-03-27_to_2017-04-03_annotated.csv	LB011	LB011-42822	pre	1	86.20185185	0	17.3	M	0	3/28/17	23.25	7.166666667	475	23.66666667	23.66666667	23.66666667	25	25	25	0.762605042	0.943277311	0.943277311	363	449	449	15.8521672	15.52449493
LB011_actigraph_mht_format_2017-03-27_to_2017-04-03_annotated.csv	LB011	LB011-42823	pre	1	86.20185185	0	17.3	M	0	3/29/17	23.68333333	6.866666667	431	23.83305556	23.71666667	23.81666667	9	2	8	0.840277778	0.986111111	0.979166667	363	426	423	15.8521672	15.52449493
LB011_actigraph_mht_format_2017-03-27_to_2017-04-03_annotated.csv	LB011	LB011-42824	pre	1	86.20185185	0	17.3	M	0	3/30/17	23.56666667	7.2	458	23.64972222	23.63305556	23.61666667	5	4	3	0.825708061	0.962962963	0.973856209	379	442	447	15.8521672	15.52449493
LB011_actigraph_mht_format_2017-03-27_to_2017-04-03_annotated.csv	LB011	LB011-42825	pre	1	86.20185185	0	17.3	M	1	3/31/17	23.83333333	7.233333334	444	23.93305556	23.89972222	23.93305556	6	4	6	0.793258427	0.970786517	0.966292135	353	432	430	15.8521672	15.52449493
LB011_actigraph_mht_format_2017-03-27_to_2017-04-03_annotated.csv	LB011	LB011-42826	pre	1	86.20185185	0	17.3	M	1	4/1/17	23.86666667	9.283333334	565	0.033333333	0	0.033333333	10	8	10	0.77385159	0.959363958	0.934628975	438	543	529	15.8521672	15.52449493
LB011_actigraph_mht_format_2017-03-27_to_2017-04-03_annotated.csv	LB011	LB011-42827	pre	1	86.20185185	0	17.3	M	0	4/2/17	23	7.083333334	485	23.11666667	23.11666667	23.14972222	7	7	9	0.767489712	0.969135802	0.95473251	373	471	464	15.8521672	15.52449493
LB012_actigraph_mht_format_2017-03-27_to_2017-04-03_annotated.csv	LB012	LB012-42821	pre	1	57.67204301	0	17.8	F	0	3/27/17	23	6.616666667	457	23.55	23.55	23.56666667	33	33	34	0.753275109	0.917030568	0.917030568	345	420	420	14.9962325	15.06432815
LB012_actigraph_mht_format_2017-03-27_to_2017-04-03_annotated.csv	LB012	LB012-42822	pre	1	57.67204301	0	17.8	F	0	3/28/17	23.2	7.333333333	488	23.38305556	23.38305556	23.36666667	11	11	10	0.768916155	0.952965235	0.940695297	376	466	460	14.9962325	15.06432815
LB012_actigraph_mht_format_2017-03-27_to_2017-04-03_annotated.csv	LB012	LB012-42823	pre	1	57.67204301	0	17.8	F	0	3/29/17	22.56666667	6.65	485	23.38305556	22.61666667	22.61666667	49	3	3	0.748971193	0.932098765	0.905349794	364	453	440	14.9962325	15.06432815
LB012_actigraph_mht_format_2017-03-27_to_2017-04-03_annotated.csv	LB012	LB012-42824	pre	1	57.67204301	0	17.8	F	0	3/30/17	22.38333333	6.85	508	22.44972222	22.41666667	22.43305556	4	2	3	0.84086444	0.972495088	0.962671906	428	495	490	14.9962325	15.06432815
LB012_actigraph_mht_format_2017-03-27_to_2017-04-03_annotated.csv	LB012	LB012-42825	pre	1	57.67204301	0	17.8	F	1	3/31/17	22.06666667	9.716666667	699	22.69972222	22.13305556	22.13305556	38	4	4	0.808571429	0.955714286	0.945714286	566	669	662	14.9962325	15.06432815
LB012_actigraph_mht_format_2017-03-27_to_2017-04-03_annotated.csv	LB012	LB012-42826	pre	1	57.67204301	0	17.8	F	1	4/1/17	23.95	8.066666667	487	0.133333333	0.05	23.98305556	11	6	2	0.793032787	0.93852459	0.93442623	387	458	456	14.9962325	15.06432815
LB012_actigraph_mht_format_2017-03-27_to_2017-04-03_annotated.csv	LB012	LB012-42827	pre	1	57.67204301	0	17.8	F	0	4/2/17	22.53333333	7.55	541	23.03305556	22.88305556	23.01666667	30	21	29	0.760147601	0.931734317	0.91697417	412	505	497	14.9962325	15.06432815
LB013_actigraph_mht_format2_2017-03-27_to_2017-04-03_annotated.csv	LB013	LB013-42821	pre	1	39.41493056	0	17.8	F	0	3/27/17	21.96666667	6.7	524	22.35	22.06666667	22.05	23	6	5	0.792380952	0.952380952	0.96	416	500	504	14.68985129	13.96175572
LB013_actigraph_mht_format2_2017-03-27_to_2017-04-03_annotated.csv	LB013	LB013-42822	pre	1	39.41493056	0	17.8	F	0	3/28/17	22.38333333	7.416666667	542	23.41666667	22.39972222	22.51666667	62	1	8	0.7053407	0.891344383	0.869244936	383	484	472	14.68985129	13.96175572
LB013_actigraph_mht_format2_2017-03-27_to_2017-04-03_annotated.csv	LB013	LB013-42823	pre	1	39.41493056	0	17.8	F	0	3/29/17	21.93333333	6.65	523	23.11666667	21.96666667	21.96666667	71	2	2	0.830152672	0.944656489	0.93129771	435	495	488	14.68985129	13.96175572
LB013_actigraph_mht_format2_2017-03-27_to_2017-04-03_annotated.csv	LB013	LB013-42825	pre	1	39.41493056	0	17.8	F	0	3/31/17	0.066666667	7	416	0.4	0.2	0.366666667	20	8	18	0.745803357	0.935251799	0.923261391	311	390	385	14.68985129	13.96175572
LB013_actigraph_mht_format2_2017-03-27_to_2017-04-03_annotated.csv	LB013	LB013-42826	pre	1	39.41493056	0	17.8	F	1	4/1/17	23.51666667	11.25	704	23.94972222	23.53305556	23.55	26	1	2	0.791489362	0.944680851	0.924822695	558	666	652	14.68985129	13.96175572
LB013_actigraph_mht_format2_2017-03-27_to_2017-04-03_annotated.csv	LB013	LB013-42827	pre	1	39.41493056	0	17.8	F	0	4/2/17	22.78333333	7.45	520	23	22.8	22.81666667	13	1	2	0.902111324	0.998080614	0.986564299	470	520	514	14.68985129	13.96175572
LB014_actigraph_mht_format_2017-03-27_to_2017-04-03_annotated.csv	LB014	LB014-42821	pre	1	54.12301587	0	18.5	M	0	3/27/17	20.53333333	7.266666667	644	20.73305556	20.6	20.61666667	12	4	5	0.629457364	0.888372093	0.87751938	406	573	566	15.30406348	13.79838826
LB014_actigraph_mht_format_2017-03-27_to_2017-04-03_annotated.csv	LB014	LB014-42822	pre	1	54.12301587	0	18.5	M	0	3/28/17	23.25	7.483333333	494	23.3	23.28305556	23.28305556	3	2	2	0.733333333	0.933333333	0.925252525	363	462	458	15.30406348	13.79838826
LB014_actigraph_mht_format_2017-03-27_to_2017-04-03_annotated.csv	LB014	LB014-42825	pre	1	54.12301587	0	18.5	M	0	3/31/17	0.716666667	6.35	338	1.066666667	0.866666667	1.033055556	21	9	19	0.778761062	0.95280236	0.943952802	264	323	320	15.30406348	13.79838826
LB014_actigraph_mht_format_2017-03-27_to_2017-04-03_annotated.csv	LB014	LB014-42825	pre	1	54.12301587	0	18.5	M	0	3/31/17	23.78333333	11.55	706	0.233333333	23.83305556	23.85	27	3	4	0.680339463	0.934936351	0.90523338	481	661	640	15.30406348	13.79838826
LB014_actigraph_mht_format_2017-03-27_to_2017-04-03_annotated.csv	LB014	LB014-42827	pre	1	54.12301587	0	18.5	M	1	4/2/17	1.016666667	9.45	506	1.433333333	1.133333333	1.149722222	25	7	8	0.631163708	0.891518738	0.857988166	320	452	435	15.30406348	13.79838826
LB014_actigraph_mht_format_2017-03-27_to_2017-04-03_annotated.csv	LB014	LB014-42828	pre	1	54.12301587	0	18.5	M	0	4/3/17	0.566666667	7.083333334	391	1.05	0.75	0.766666667	29	11	12	0.668367347	0.903061224	0.880102041	262	354	345	15.30406348	13.79838826
LB015_actigraph_mht_format_2017-04-11_to_2017-04-18_annotated.csv	LB015	LB015-42836	pre	1	59.88405797	0	15.5	F	0	4/11/17	23.73333333	6.2	388	0	23.83305556	23.85	16	6	7	0.712082262	0.917737789	0.889460154	277	357	346	16.08118875	16.73868101
LB015_actigraph_mht_format_2017-04-11_to_2017-04-18_annotated.csv	LB015	LB015-42837	pre	1	59.88405797	0	15.5	F	0	4/12/17	23.8	6.85	423	23.94972222	23.91666667	23.93305556	9	7	8	0.669811321	0.898584906	0.889150943	284	381	377	16.08118875	16.73868101
LB015_actigraph_mht_format_2017-04-11_to_2017-04-18_annotated.csv	LB015	LB015-42838	pre	1	59.88405797	0	15.5	F	0	4/13/17	22.73333333	6.933333333	492	22.96666667	22.76666667	22.78305556	14	2	3	0.829614604	0.963488844	0.949290061	409	475	468	16.08118875	16.73868101
LB015_actigraph_mht_format_2017-04-11_to_2017-04-18_annotated.csv	LB015	LB015-42840	pre	1	59.88405797	0	15.5	F	1	4/15/17	1.95	10.55	516	2.149722222	1.983333333	2	12	2	3	0.781431335	0.963249516	0.959381044	404	498	496	16.08118875	16.73868101
LB015_actigraph_mht_format_2017-04-11_to_2017-04-18_annotated.csv	LB015	LB015-42841	pre	1	59.88405797	0	15.5	F	1	4/16/17	0.033333334	8.25	493	0.416666667	0.416666667	0.5	23	23	28	0.700404858	0.894736842	0.858299595	346	442	424	16.08118875	16.73868101
LB015_actigraph_mht_format_2017-04-11_to_2017-04-18_annotated.csv	LB015	LB015-42842	pre	1	59.88405797	0	15.5	F	0	4/17/17	0.166666667	7.133333334	418	0.333333333	0.3	0.316666667	10	8	9	0.758949881	0.933174224	0.914081146	318	391	383	16.08118875	16.73868101
LB015_actigraph_mht_format_2017-04-11_to_2017-04-18_annotated.csv	LB015	LB015-42842	pre	1	59.88405797	0	15.5	F	0	4/17/17	22.76666667	7	494	22.93305556	22.85	22.88305556	10	5	7	0.785858586	0.937373737	0.923232323	389	464	457	16.08118875	16.73868101
LB016_actigraph_mht_format_2017-04-11_to_2017-04-18_annotated.csv	LB016	LB016-42837	pre	1	55.26328502	0	17.8	F	0	4/12/17	0.066666667	8.066666667	480	0.4	0.116666667	0.133055556	20	3	4	0.767151767	0.923076923	0.896049896	369	444	431	15.48536068	16.7252137
LB016_actigraph_mht_format_2017-04-11_to_2017-04-18_annotated.csv	LB016	LB016-42838	pre	1	55.26328502	0	17.8	F	0	4/13/17	0.316666667	7.083333333	406	0.683055556	0.416666667	0.466666667	22	6	9	0.820638821	0.955773956	0.943488943	334	389	384	15.48536068	16.7252137
LB016_actigraph_mht_format_2017-04-11_to_2017-04-18_annotated.csv	LB016	LB016-42838	pre	1	55.26328502	0	17.8	F	0	4/13/17	23.75	7.833333333	485	23.89972222	23.86666667	23.88305556	9	7	8	0.74691358	0.917695473	0.909465021	363	446	442	15.48536068	16.7252137
LB016_actigraph_mht_format_2017-04-11_to_2017-04-18_annotated.csv	LB016	LB016-42840	pre	1	55.26328502	0	17.8	F	1	4/15/17	0.733333334	7.85	427	1.083333333	1.05	1.066666667	21	19	20	0.813084112	0.946261682	0.932242991	348	405	399	15.48536068	16.7252137
LB016_actigraph_mht_format_2017-04-11_to_2017-04-18_annotated.csv	LB016	LB016-42841	pre	1	55.26328502	0	17.8	F	1	4/16/17	0.7	8.683333334	479	0.816666667	0.783333333	0.783333333	7	5	5	0.833333333	0.979166667	0.966666667	400	470	464	15.48536068	16.7252137
LB016_actigraph_mht_format_2017-04-11_to_2017-04-18_annotated.csv	LB016	LB016-42842	pre	1	55.26328502	0	17.8	F	1	4/17/17	0.483333334	7.433333334	417	0.766666667	0.766666667	0.8	17	17	19	0.830143541	0.954545455	0.942583732	347	399	394	15.48536068	16.7252137
LB017_actigraph_mht_format_2017-04-11_to_2017-04-18_annotated.csv	LB017	LB017-42836	pre	1	42.95652174	0	16.8	M	0	4/11/17	22.5	6.633333333	488	22.55	22.51666667	22.53305556	3	1	2	0.691206544	0.938650307	0.891615542	338	459	436	15.20268448	14.94061547
LB017_actigraph_mht_format_2017-04-11_to_2017-04-18_annotated.csv	LB017	LB017-42837	pre	1	42.95652174	0	16.8	M	0	4/12/17	22.5	7.016666667	511	23.1	22.58305556	22.56666667	36	5	4	0.802734375	0.9375	0.916015625	411	480	469	15.20268448	14.94061547
LB017_actigraph_mht_format_2017-04-11_to_2017-04-18_annotated.csv	LB017	LB017-42838	pre	1	42.95652174	0	16.8	M	0	4/13/17	22.36666667	6.5	488	22.41666667	22.38305556	22.39972222	3	1	2	0.758691207	0.946830266	0.924335378	371	463	452	15.20268448	14.94061547
LB017_actigraph_mht_format_2017-04-11_to_2017-04-18_annotated.csv	LB017	LB017-42839	pre	1	42.95652174	0	16.8	M	1	4/14/17	22.71666667	7.45	524	23.61666667	22.81666667	22.8	54	6	5	0.754285714	0.939047619	0.925714286	396	493	486	15.20268448	14.94061547
LB017_actigraph_mht_format_2017-04-11_to_2017-04-18_annotated.csv	LB017	LB017-42841	pre	1	42.95652174	0	16.8	M	1	4/16/17	1.233333334	8.85	457	1.25	1.25	1.25	1	1	1	0.827510917	0.956331878	0.947598253	379	438	434	15.20268448	14.94061547
LB017_actigraph_mht_format_2017-04-11_to_2017-04-18_annotated.csv	LB017	LB017-42841	pre	1	42.95652174	0	16.8	M	1	4/16/17	22.65	7.383333334	524	23.08305556	22.69972222	22.69972222	26	3	3	0.72952381	0.940952381	0.906666667	383	494	476	15.20268448	14.94061547
LB017_actigraph_mht_format_2017-04-11_to_2017-04-18_annotated.csv	LB017	LB017-42842	pre	1	42.95652174	0	16.8	M	0	4/17/17	22.48333333	6.916666667	506	22.83305556	22.81666667	22.83305556	21	20	21	0.783037475	0.944773176	0.928994083	397	479	471	15.20268448	14.94061547
LB018_actigraph_mht_format_2017-04-11_to_2017-04-18_annotated.csv	LB018	LB018-42836	pre	1	75.98971193	0	16.9	F	0	4/11/17	22.73333333	7.166666667	506	22.89972222	22.8	22.8	10	4	4	0.865877712	0.964497041	0.956607495	439	489	485	14.97007963	15.59338109
LB018_actigraph_mht_format_2017-04-11_to_2017-04-18_annotated.csv	LB018	LB018-42837	pre	1	75.98971193	0	16.9	F	0	4/12/17	22.16666667	8.2	602	22.36666667	22.35	22.35	12	11	11	0.820895522	0.956882255	0.951907131	495	577	574	14.97007963	15.59338109
LB018_actigraph_mht_format_2017-04-11_to_2017-04-18_annotated.csv	LB018	LB018-42838	pre	1	75.98971193	0	16.9	F	0	4/13/17	23	7.1	486	23.19972222	23.19972222	23.19972222	12	12	12	0.866529774	0.965092402	0.958932238	422	470	467	14.97007963	15.59338109
LB018_actigraph_mht_format_2017-04-11_to_2017-04-18_annotated.csv	LB018	LB018-42840	pre	1	75.98971193	0	16.9	F	1	4/15/17	0.383333333	7.266666667	413	0.416666667	0.433055556	0.433055556	2	3	3	0.898550725	0.966183575	0.951690821	372	400	394	14.97007963	15.59338109
LB018_actigraph_mht_format_2017-04-11_to_2017-04-18_annotated.csv	LB018	LB018-42840	pre	1	75.98971193	0	16.9	F	1	4/15/17	22.71666667	8.05	560	22.86666667	22.85	22.86666667	9	8	9	0.869875223	0.982174688	0.96969697	488	551	544	14.97007963	15.59338109
LB018_actigraph_mht_format_2017-04-11_to_2017-04-18_annotated.csv	LB018	LB018-42841	pre	1	75.98971193	0	16.9	F	1	4/16/17	22.11666667	7.55	566	22.61666667	22.21666667	22.21666667	30	6	6	0.855379189	0.982363316	0.975308642	485	557	553	14.97007963	15.59338109
LB018_actigraph_mht_format_2017-04-11_to_2017-04-18_annotated.csv	LB018	LB018-42842	pre	1	75.98971193	0	16.9	F	0	4/17/17	22.53333333	7.25	523	22.58305556	22.55	22.55	3	1	1	0.854961832	0.982824427	0.969465649	448	515	508	14.97007963	15.59338109
LB021_actigraph_mht_format_2017-04-19_to_2017-04-26_annotated.csv	LB021	LB021-42844	pre	1	67.27777778	0	17.3	F	0	4/19/17	22.98333333	8.716666667	584	23.08305556	23.08305556	23.08305556	6	6	6	0.868376068	0.960683761	0.955555556	508	562	559	15.5149978	14.97783047
LB021_actigraph_mht_format_2017-04-19_to_2017-04-26_annotated.csv	LB021	LB021-42845	pre	1	67.27777778	0	17.3	F	0	4/20/17	23.33333333	7.6	496	23.39972222	23.38305556	23.38305556	4	3	3	0.91750503	0.979879276	0.979879276	456	487	487	15.5149978	14.97783047
LB021_actigraph_mht_format_2017-04-19_to_2017-04-26_annotated.csv	LB021	LB021-42846	pre	1	67.27777778	0	17.3	F	1	4/21/17	23.71666667	7.366666667	459	23.76666667	23.75	23.75	3	2	2	0.832608696	0.963043478	0.967391304	383	443	445	15.5149978	14.97783047
LB021_actigraph_mht_format_2017-04-19_to_2017-04-26_annotated.csv	LB021	LB021-42847	pre	1	67.27777778	0	17.3	F	1	4/22/17	22.93333333	9.816666667	653	23.23305556	23.21666667	23.21666667	18	17	17	0.808868502	0.949541284	0.940366972	529	621	615	15.5149978	14.97783047
LB021_actigraph_mht_format_2017-04-19_to_2017-04-26_annotated.csv	LB021	LB021-42848	pre	1	67.27777778	0	17.3	F	0	4/23/17	22.85	7.8	537	23.86666667	23.13305556	23.13305556	61	17	17	0.771375465	0.920074349	0.905204461	415	495	487	15.5149978	14.97783047
LB021_actigraph_mht_format_2017-04-19_to_2017-04-26_annotated.csv	LB021	LB021-42849	pre	1	67.27777778	0	17.3	F	0	4/24/17	23.25	8.75	570	23.31666667	23.31666667	23.31666667	4	4	4	0.856392294	0.975481611	0.96497373	489	557	551	15.5149978	14.97783047
LB021_actigraph_mht_format_2017-04-19_to_2017-04-26_annotated.csv	LB021	LB021-42850	pre	1	67.27777778	0	17.3	F	0	4/25/17	23.45	7.5	483	0.116666667	23.48305556	23.5	40	2	3	0.818181818	0.962809917	0.952479339	396	466	461	15.5149978	14.97783047
LB022_actigraph_mht_format_2017-04-19_to_2017-04-26_annotated.csv	LB022	LB022-42845	pre	1	76.62301587	0	18.1	F	0	4/20/17	0.1	8.5	504	0.333055556	0.183055556	0.3	14	5	12	0.78019802	0.946534653	0.944554455	394	478	477	15.56503217	16.04263229
LB022_actigraph_mht_format_2017-04-19_to_2017-04-26_annotated.csv	LB022	LB022-42845	pre	1	76.62301587	0	18.1	F	0	4/20/17	23.36666667	7.5	488	23.55	23.46666667	23.48305556	11	6	7	0.81390593	0.952965235	0.946830266	398	466	463	15.56503217	16.04263229
LB022_actigraph_mht_format_2017-04-19_to_2017-04-26_annotated.csv	LB022	LB022-42847	pre	1	76.62301587	0	18.1	F	1	4/22/17	0.733333333	10.45	583	1.016666667	1	1.016666667	17	16	17	0.765410959	0.943493151	0.950342466	447	551	555	15.56503217	16.04263229
LB022_actigraph_mht_format_2017-04-19_to_2017-04-26_annotated.csv	LB022	LB022-42847	pre	1	76.62301587	0	18.1	F	1	4/22/17	23.68333333	10.13333333	627	23.76666667	23.69972222	23.71666667	5	1	2	0.734076433	0.926751592	0.904458599	461	582	568	15.56503217	16.04263229
LB022_actigraph_mht_format_2017-04-19_to_2017-04-26_annotated.csv	LB022	LB022-42849	pre	1	76.62301587	0	18.1	F	0	4/24/17	0.966666667	7.5	392	1.016666667	1.016666667	1	3	3	2	0.844783715	0.982188295	0.969465649	332	386	381	15.56503217	16.04263229
LB022_actigraph_mht_format_2017-04-19_to_2017-04-26_annotated.csv	LB022	LB022-42849	pre	1	76.62301587	0	18.1	F	0	4/24/17	21.6	8.5	654	21.83305556	21.73305556	21.76666667	14	8	10	0.786259542	0.938931298	0.923664122	515	615	605	15.56503217	16.04263229
LB022_actigraph_mht_format_2017-04-19_to_2017-04-26_annotated.csv	LB022	LB022-42850	pre	1	76.62301587	0	18.1	F	0	4/25/17	21.7	7.483333334	587	21.71666667	21.71666667	21.71666667	1	1	1	0.818027211	0.959183673	0.948979592	481	564	558	15.56503217	16.04263229
LB023_actigraph_mht_format_2017-04-19_to_2017-04-26_annotated.csv	LB023	LB023-42844	pre	1	26.46491228	0	16.9	M	0	4/19/17	23.21666667	8.3	545	23.53305556	23.5	23.5	19	17	17	0.791208791	0.965201465	0.954212454	432	527	521	16.48679941	15.97636606
LB023_actigraph_mht_format_2017-04-19_to_2017-04-26_annotated.csv	LB023	LB023-42845	pre	1	26.46491228	0	16.9	M	0	4/20/17	22.78333333	6.85	484	23.19972222	23.01666667	23.01666667	25	14	14	0.890721649	0.967010309	0.950515464	432	469	461	16.48679941	15.97636606
LB023_actigraph_mht_format_2017-04-19_to_2017-04-26_annotated.csv	LB023	LB023-42847	pre	1	26.46491228	0	16.9	M	1	4/22/17	1.033333333	7.866666667	410	1.183055556	1.183055556	1.216666667	9	9	11	0.790754258	0.944038929	0.922141119	325	388	379	16.48679941	15.97636606
LB023_actigraph_mht_format_2017-04-19_to_2017-04-26_annotated.csv	LB023	LB023-42847	pre	1	26.46491228	0	16.9	M	1	4/22/17	22.96666667	9.716666667	645	23.03305556	23.03305556	23.03305556	4	4	4	0.826625387	0.962848297	0.947368421	534	622	612	16.48679941	15.97636606
LB023_actigraph_mht_format_2017-04-19_to_2017-04-26_annotated.csv	LB023	LB023-42849	pre	1	26.46491228	0	16.9	M	0	4/24/17	0.833333334	7.866666667	422	1.083333333	0.916666667	0.9	15	5	4	0.706855792	0.919621749	0.910165485	299	389	385	16.48679941	15.97636606
LB024_actigraph_mht_format_2017-05-03_to_2017-05-10_annotated.csv	LB024	LB024-42858	pre	1	60.53701	0	18.8	M	0	5/3/17	23.38333333	6.45	424	23.64972222	23.64972222	23.61666667	16	16	14	0.743529412	0.948235294	0.938823529	316	403	399	16.04508582	14.38755442
LB024_actigraph_mht_format_2017-05-03_to_2017-05-10_annotated.csv	LB024	LB024-42860	pre	1	60.53701	0	18.8	M	0	5/5/17	0.55	7.616666667	424	0.9	0.566666667	0.566666667	21	1	1	0.861176471	0.978823529	0.981176471	366	416	417	16.04508582	14.38755442
LB024_actigraph_mht_format_2017-05-03_to_2017-05-10_annotated.csv	LB024	LB024-42861	pre	1	60.53701	0	18.8	M	1	5/6/17	0.05	7.833333333	467	0.316666667	0.133055556	0.116666667	16	5	4	0.833333333	0.974358974	0.963675214	390	456	451	16.04508582	14.38755442
LB026_actigraph_mht_format_2017-06-03_to_2017-06-10_annotated.csv	LB026	LB026-42890	pre	1	35.81746032	0	16.3	F	1	6/4/17	0.166666667	10.78333333	637	0.483055556	0.183055556	0.383055556	19	1	13	0.761755486	0.934169279	0.921630094	486	596	588	13.31713598	14.5724128
LB026_actigraph_mht_format_2017-06-03_to_2017-06-10_annotated.csv	LB026	LB026-42891	pre	1	35.81746032	0	16.3	F	0	6/5/17	2.05	6.6	273	2.883055556	2.066666667	2.083055556	50	1	2	0.755474453	0.919708029	0.868613139	207	252	238	13.31713598	14.5724128
LB026_actigraph_mht_format_2017-06-03_to_2017-06-10_annotated.csv	LB026	LB026-42892	pre	1	35.81746032	0	16.3	F	0	6/6/17	2.616666667	6.516666667	234	3.033055556	2.633055556	2.649722222	25	1	2	0.714893617	0.868085106	0.821276596	168	204	193	13.31713598	14.5724128
LB026_actigraph_mht_format_2017-06-03_to_2017-06-10_annotated.csv	LB026	LB026-42892	pre	1	35.81746032	0	16.3	F	0	6/6/17	22.26666667	6.916666667	519	22.3	22.28305556	22.28305556	2	1	1	0.790384615	0.936538462	0.923076923	411	487	480	13.31713598	14.5724128
LB026_actigraph_mht_format_2017-06-03_to_2017-06-10_annotated.csv	LB026	LB026-42893	pre	1	35.81746032	0	16.3	F	0	6/7/17	22.4	6.916666667	511	22.48305556	22.41666667	22.43305556	5	1	2	0.791015625	0.9609375	0.939453125	405	492	481	13.31713598	14.5724128
LB026_actigraph_mht_format_2017-06-03_to_2017-06-10_annotated.csv	LB026	LB026-42894	pre	1	35.81746032	0	16.3	F	0	6/8/17	18.38333333	6.533333334	729	19.14972222	18.39972222	18.41666667	46	1	2	0.680821918	0.868493151	0.812328767	497	634	593	13.31713598	14.5724128
LB026_actigraph_mht_format_2017-06-03_to_2017-06-10_annotated.csv	LB026	LB026-42896	pre	1	35.81746032	0	16.3	F	1	6/10/17	0.966666667	7.583333334	397	0.983333333	0.983333333	0.983333333	1	1	1	0.708542714	0.884422111	0.851758794	282	352	339	13.31713598	14.5724128
LB001_actigraph_mht_format_2017-04-14_to_2017-04-21_annotated.csv	LB001	LB001-42839	pst	1	43.64666667	0	18.2	F	1	4/14/17	23.58333333	9.583333333	600	23.88305556	23.86666667	23.89972222	18	17	19	0.838602329	0.963394343	0.951747088	504	579	572	14.46151286	16.34500179
LB001_actigraph_mht_format_2017-04-14_to_2017-04-21_annotated.csv	LB001	LB001-42840	pst	1	43.64666667	0	18.2	F	1	4/15/17	20.61666667	8.05	686	20.85	20.64972222	20.66666667	14	2	3	0.820960699	0.970887918	0.963609898	564	667	662	14.46151286	16.34500179
LB001_actigraph_mht_format_2017-04-14_to_2017-04-21_annotated.csv	LB001	LB001-42841	pst	1	43.64666667	0	18.2	F	1	4/16/17	22.7	7.733333333	542	22.78305556	22.75	22.76666667	5	3	4	0.801104972	0.974217311	0.961325967	435	529	522	14.46151286	16.34500179
LB001_actigraph_mht_format_2017-04-14_to_2017-04-21_annotated.csv	LB001	LB001-42842	pst	1	43.64666667	43.64666667	18.2	F	0	4/17/17	21.83333333	6.966666667	548	22.18305556	21.94972222	21.94972222	21	7	7	0.806921676	0.967213115	0.963570128	443	531	529	14.46151286	16.34500179
LB001_actigraph_mht_format_2017-04-14_to_2017-04-21_annotated.csv	LB001	LB001-42844	pst	1	43.64666667	43.64666667	18.2	F	0	4/19/17	21.68333333	7.1	565	21.75	21.71666667	21.73305556	4	2	3	0.856890459	0.96819788	0.962897527	485	548	545	14.46151286	16.34500179
LB001_actigraph_mht_format_2017-04-14_to_2017-04-21_annotated.csv	LB001	LB001-42845	pst	1	43.64666667	43.64666667	18.2	F	0	4/20/17	21.33333333	7.05	583	21.41666667	21.41666667	21.43305556	5	5	6	0.854452055	0.976027397	0.95890411	499	570	560	14.46151286	16.34500179
LB002_actigraph_mht_format_2017-04-26_to_2017-05-03_annotated.csv	LB002	LB002-42852	pst	1	57.41449258	57.41449258	17.4	F	0	4/27/17	0.25	7.4	429	0.816666667	0.333055556	0.35	34	5	6	0.823255814	0.944186047	0.927906977	354	406	399	16.27920615	16.2822643
LB002_actigraph_mht_format_2017-04-26_to_2017-05-03_annotated.csv	LB002	LB002-42853	pst	1	57.41449258	57.41449258	17.4	F	0	4/28/17	1.5	9.166666667	460	1.583055556	1.583055556	1.583055556	5	5	5	0.774403471	0.934924078	0.908893709	357	431	419	16.27920615	16.2822643
LB002_actigraph_mht_format_2017-04-26_to_2017-05-03_annotated.csv	LB002	LB002-42856	pst	1	57.41449258	57.41449258	17.4	F	0	5/1/17	1.083333334	6.5	325	1.366666667	1.3	1.366666667	17	13	17	0.742331288	0.904907975	0.871165644	242	295	284	16.27920615	16.2822643
LB002_actigraph_mht_format_2017-04-26_to_2017-05-03_annotated.csv	LB002	LB002-42857	pst	1	57.41449258	57.41449258	17.4	F	0	5/2/17	0.166666667	7.716666667	453	0.483333333	0.466666667	0.483333333	19	18	19	0.68061674	0.86123348	0.784140969	309	391	356	16.27920615	16.2822643
LB002_actigraph_mht_format_2017-04-26_to_2017-05-03_annotated.csv	LB002	LB002-42857	pst	1	57.41449258	57.41449258	17.4	F	0	5/2/17	23.38333333	9.016666667	578	23.46666667	23.44972222	23.44972222	5	4	4	0.787564767	0.929188256	0.905008636	456	538	524	16.27920615	16.2822643
LB003_actigraph_mht_format_2017-05-18_to_2017-05-25_annotated.csv	LB003	LB003-42877	pst	1	48.9484127	48.9484127	13.1	F	0	5/22/17	0.483333333	1.733333333	75	0.516666667	0.5	0.5	2	1	1	0.960526316	0.986842105	0.986842105	73	75	75	17.02055925	13.08299274
LB003_actigraph_mht_format_2017-05-18_to_2017-05-25_annotated.csv	LB003	LB003-42877	pst	1	48.9484127	48.9484127	13.1	F	0	5/22/17	2.5	8.866666667	382	2.649722222	2.533055556	2.649722222	9	2	9	0.895561358	0.984334204	0.981723238	343	377	376	17.02055925	13.08299274
LB003_actigraph_mht_format_2017-05-18_to_2017-05-25_annotated.csv	LB003	LB003-42878	pst	1	48.9484127	48.9484127	13.1	F	0	5/23/17	0.766666667	9	494	0.833333333	0.8	0.816666667	4	2	3	0.939393939	0.995959596	0.98989899	465	493	490	17.02055925	13.08299274
LB003_actigraph_mht_format_2017-05-18_to_2017-05-25_annotated.csv	LB003	LB003-42879	pst	1	48.9484127	48.9484127	13.1	F	0	5/24/17	0.816666667	9.083333334	496	0.95	0.883333333	0.916666667	8	4	6	0.873239437	0.959758551	0.943661972	434	477	469	17.02055925	13.08299274
LB004_actigraph_mht_format_2017-04-14_to_2017-04-21_annotated.csv	LB004	LB004-42839	pst	1	57.80666667	57.80666667	18	M	1	4/14/17	23.58333333	7.75	490	23.71666667	23.68305556	23.68305556	8	6	6	0.800407332	0.949083503	0.934826884	393	466	459	14.70935355	15.09642394
LB004_actigraph_mht_format_2017-04-14_to_2017-04-21_annotated.csv	LB004	LB004-42840	pst	1	57.80666667	57.80666667	18	M	1	4/15/17	22.93333333	6.5	454	23.28305556	22.96666667	22.96666667	21	2	2	0.738461538	0.942857143	0.927472527	336	429	422	14.70935355	15.09642394
LB004_actigraph_mht_format_2017-04-14_to_2017-04-21_annotated.csv	LB004	LB004-42841	pst	1	57.80666667	57.80666667	18	M	1	4/16/17	22.66666667	6.5	470	22.76666667	22.69972222	22.71666667	6	2	3	0.715498938	0.923566879	0.919320594	337	435	433	14.70935355	15.09642394
LB004_actigraph_mht_format_2017-04-14_to_2017-04-21_annotated.csv	LB004	LB004-42842	pst	1	57.80666667	57.80666667	18	M	0	4/17/17	22.45	6.5	483	22.6	22.56666667	22.58305556	9	7	8	0.754132231	0.94214876	0.921487603	365	456	446	14.70935355	15.09642394
LB004_actigraph_mht_format_2017-04-14_to_2017-04-21_annotated.csv	LB004	LB004-42843	pst	0	57.80666667	57.80666667	18	M	0	4/18/17	22.18333333	7.4	553	22.21666667	22.21666667	22.21666667	2	2	2	0.918772563	0.980144404	0.976534296	509	543	541	14.70935355	15.09642394
LB004_actigraph_mht_format_2017-04-14_to_2017-04-21_annotated.csv	LB004	LB004-42844	pst	1	57.80666667	57.80666667	18	M	0	4/19/17	23.2	6.466666667	436	23.63305556	23.3	23.23305556	26	6	2	0.81006865	0.949656751	0.942791762	354	415	412	14.70935355	15.09642394
LB004_actigraph_mht_format_2017-04-14_to_2017-04-21_annotated.csv	LB004	LB004-42845	pst	1	57.80666667	57.80666667	18	M	0	4/20/17	21.75	6.5	525	22.14972222	22.03305556	21.98305556	24	17	14	0.747148289	0.923954373	0.903041825	393	486	475	14.70935355	15.09642394
LB005_actigraph_mht_format_2017-04-21_to_2017-04-28_annotated.csv	LB005	LB005-42846	pst	1	65.81623932	65.81623932	16.1	M	1	4/21/17	23.36666667	6.566666667	432	23.44972222	23.44972222	23.41666667	5	5	3	0.817551963	0.916859122	0.884526559	354	397	383	15.92448613	15.43110109
LB005_actigraph_mht_format_2017-04-21_to_2017-04-28_annotated.csv	LB005	LB005-42847	pst	1	65.81623932	65.81623932	16.1	M	1	4/22/17	23.96666667	11.03333333	664	0.066666667	0.016666667	0.016666667	6	3	3	0.769924812	0.942857143	0.932330827	512	627	620	15.92448613	15.43110109
LB005_actigraph_mht_format_2017-04-21_to_2017-04-28_annotated.csv	LB005	LB005-42848	pst	1	65.81623932	65.81623932	16.1	M	0	4/23/17	23.76666667	8.1	500	0.533055556	0.516666667	0.6	46	45	50	0.740518962	0.882235529	0.846307385	371	442	424	15.92448613	15.43110109
LB005_actigraph_mht_format_2017-04-21_to_2017-04-28_annotated.csv	LB005	LB005-42849	pst	1	65.81623932	65.81623932	16.1	M	0	4/24/17	21.73333333	7.016666667	557	21.78305556	21.75	21.75	3	1	1	0.718637993	0.867383513	0.840501792	401	484	469	15.92448613	15.43110109
LB005_actigraph_mht_format_2017-04-21_to_2017-04-28_annotated.csv	LB005	LB005-42850	pst	1	65.81623932	65.81623932	16.1	M	0	4/25/17	23.58333333	7.8	493	23.78305556	23.61666667	23.63305556	12	2	3	0.771255061	0.955465587	0.935222672	381	472	462	15.92448613	15.43110109
LB005_actigraph_mht_format_2017-04-21_to_2017-04-28_annotated.csv	LB005	LB005-42851	pst	0	65.81623932	65.81623932	16.1	M	0	4/26/17	22.9	10.36666667	688	22.98305556	22.94972222	22.96666667	5	3	4	0.732946299	0.879535559	0.84179971	505	606	580	15.92448613	15.43110109
LB005_actigraph_mht_format_2017-04-21_to_2017-04-28_annotated.csv	LB005	LB005-42853	pst	1	65.81623932	65.81623932	16.1	M	0	4/28/17	0.55	7.7	429	0.766666667	0.6	0.616666667	13	3	4	0.713953488	0.911627907	0.902325581	307	392	388	15.92448613	15.43110109
LB006_actigraph_mht_format_2017-04-21_to_2017-04-28_annotated.csv	LB006	LB006-42846	pst	1	73.05376344	73.05376344	16	F	1	4/21/17	20.65	8.666666667	721	20.8	20.76666667	20.76666667	9	7	7	0.813019391	0.930747922	0.916897507	587	672	662	13.30392935	15.03998731
LB006_actigraph_mht_format_2017-04-21_to_2017-04-28_annotated.csv	LB006	LB006-42848	pst	1	73.05376344	73.05376344	16	F	0	4/23/17	23.01666667	6.75	464	23.28305556	23.28305556	23.35	16	16	20	0.855913978	0.961290323	0.946236559	398	447	440	13.30392935	15.03998731
LB006_actigraph_mht_format_2017-04-21_to_2017-04-28_annotated.csv	LB006	LB006-42849	pst	1	73.05376344	73.05376344	16	F	0	4/24/17	22.21666667	6.75	512	22.58305556	22.31666667	22.31666667	22	6	6	0.826510721	0.95711501	0.93957115	424	491	482	13.30392935	15.03998731
LB006_actigraph_mht_format_2017-04-21_to_2017-04-28_annotated.csv	LB006	LB006-42850	pst	1	73.05376344	73.05376344	16	F	0	4/25/17	22.25	7	525	22.35	22.3	22.26666667	6	3	1	0.865019011	0.958174905	0.933460076	455	504	491	13.30392935	15.03998731
LB006_actigraph_mht_format_2017-04-21_to_2017-04-28_annotated.csv	LB006	LB006-42851	pst	1	73.05376344	73.05376344	16	F	0	4/26/17	21.76666667	6.75	539	22.53305556	21.86666667	21.89972222	46	6	8	0.794444444	0.953703704	0.951851852	429	515	514	13.30392935	15.03998731
LB006_actigraph_mht_format_2017-04-21_to_2017-04-28_annotated.csv	LB006	LB006-42852	pst	1	73.05376344	73.05376344	16	F	0	4/27/17	22.63333333	6.75	487	22.71666667	22.69972222	22.68305556	5	4	3	0.715163934	0.918032787	0.899590164	349	448	439	13.30392935	15.03998731
LB007_actigraph_mht_format_2017-04-03_to_2017-04-10_annotated.csv	LB007	LB007-42829	pst	1	60.99494949	60.99494949	18.2	F	0	4/4/17	22.56666667	7.483333333	535	22.63305556	22.6	22.61666667	4	2	3	0.781716418	0.925373134	0.917910448	419	496	492	16.2079274	17.29748944
LB007_actigraph_mht_format_2017-04-03_to_2017-04-10_annotated.csv	LB007	LB007-42830	pst	1	60.99494949	60.99494949	18.2	F	0	4/5/17	22.98333333	8.316666667	560	23.08305556	23.06666667	23.1	6	5	7	0.837789661	0.95543672	0.935828877	470	536	525	16.2079274	17.29748944
LB007_actigraph_mht_format_2017-04-03_to_2017-04-10_annotated.csv	LB007	LB007-42831	pst	1	60.99494949	60.99494949	18.2	F	0	4/6/17	22.96666667	7.666666667	522	23.06666667	23.03305556	23.06666667	6	4	6	0.717017208	0.913957935	0.894837476	375	478	468	16.2079274	17.29748944
LB007_actigraph_mht_format_2017-04-03_to_2017-04-10_annotated.csv	LB007	LB007-42832	pst	1	60.99494949	60.99494949	18.2	F	1	4/7/17	23.83333333	7.283333334	447	0.9	0.45	0.816666667	64	37	59	0.779017857	0.886160714	0.870535714	349	397	390	16.2079274	17.29748944
LB007_actigraph_mht_format_2017-04-03_to_2017-04-10_annotated.csv	LB007	LB007-42834	pst	1	60.99494949	60.99494949	18.2	F	1	4/9/17	2.54E-10	8.566666667	514	0.416666667	0.416666667	0.416666667	25	25	25	0.768932039	0.926213592	0.910679612	396	477	469	16.2079274	17.29748944
LB008_actigraph_mht_format_2017-04-03_to_2017-04-10_annotated.csv	LB008	LB008-42828	pst	1	51.76	51.76	15.2	F	0	4/3/17	23.7	7.483333333	467	23.93305556	23.8	23.8	14	6	6	0.784188034	0.942307692	0.925213675	367	441	433	17.06587193	15.8539536
LB008_actigraph_mht_format_2017-04-03_to_2017-04-10_annotated.csv	LB008	LB008-42829	pst	1	51.76	51.76	15.2	F	0	4/4/17	22.95	8.316666667	562	0.083055556	23.03305556	23.01666667	68	5	4	0.667850799	0.891651865	0.888099467	376	502	500	17.06587193	15.8539536
LB009_actigraph_mht_format_2017-05-05_to_2017-05-12_annotated.csv	LB009	LB009-42860	pst	1	38.46969697	38.46969697	18.4	F	1	5/5/17	23.03333514	9.25000385	613	23.13333333	23.13333333	23.1	6	6	4	0.728013029	0.916938111	0.910423453	447	563	559	15.80857366	16.40682702
LB009_actigraph_mht_format_2017-05-05_to_2017-05-12_annotated.csv	LB009	LB009-42862	pst	1	38.46969697	38.46969697	18.4	F	0	5/7/17	0.36667354	10.11667549	585	0.6	0.466666667	0.466666667	14	6	6	0.764505119	0.940273038	0.919795222	448	551	539	15.80857366	16.40682702
LB009_actigraph_mht_format_2017-05-05_to_2017-05-12_annotated.csv	LB009	LB009-42862	pst	1	38.46969697	38.46969697	18.4	F	0	5/7/17	22.31667793	7.58334645	556	23.66666667	22.81666667	23.45	81	30	68	0.698384201	0.892280072	0.852782765	389	497	475	15.80857366	16.40682702
LB009_actigraph_mht_format_2017-05-05_to_2017-05-12_annotated.csv	LB009	LB009-42863	pst	1	38.46969697	38.46969697	18.4	F	0	5/8/17	23.5000163	7.0000178	450	23.98333333	23.68333333	23.68333333	29	11	11	0.784922395	0.957871397	0.946784922	354	432	427	15.80857366	16.40682702
LB009_actigraph_mht_format_2017-05-05_to_2017-05-12_annotated.csv	LB009	LB009-42865	pst	1	38.46969697	38.46969697	18.4	F	0	5/10/17	0.20002124	7.11668929	415	0.25	0.216666667	0.233333333	3	1	2	0.805288462	0.966346154	0.954326923	335	402	397	15.80857366	16.40682702
LB010_actigraph_mht_format_2017-04-27_to_2017-05-04_annotated.csv	LB010	LB010-42853	pst	1	89.94982079	89.94982079	18.1	M	0	4/28/17	0.116666667	7	413	0.183055556	0.15	0.166666667	4	2	3	0.842995169	0.958937198	0.956521739	349	397	396	15.15038792	14.95389211
LB010_actigraph_mht_format_2017-04-27_to_2017-05-04_annotated.csv	LB010	LB010-42854	pst	1	89.94982079	89.94982079	18.1	M	1	4/29/17	0.083333333	7.216666667	428	0.366666667	0.366666667	0.383055556	17	17	18	0.813519814	0.948717949	0.932400932	349	407	400	15.15038792	14.95389211
LB010_actigraph_mht_format_2017-04-27_to_2017-05-04_annotated.csv	LB010	LB010-42855	pst	1	89.94982079	89.94982079	18.1	M	0	4/30/17	2.516666667	10.26666667	465	3.083055556	2.733055556	2.75	34	13	14	0.830472103	0.9527897	0.954935622	387	444	445	15.15038792	14.95389211
LB010_actigraph_mht_format_2017-04-27_to_2017-05-04_annotated.csv	LB010	LB010-42855	pst	1	89.94982079	89.94982079	18.1	M	0	4/30/17	23.65	5.2	333	23.71666667	23.68305556	23.69972222	4	2	3	0.838323353	0.958083832	0.949101796	280	320	317	15.15038792	14.95389211
LB010_actigraph_mht_format_2017-04-27_to_2017-05-04_annotated.csv	LB010	LB010-42856	pst	1	89.94982079	89.94982079	18.1	M	0	5/1/17	23.38333333	7	457	23.41666667	23.41666667	23.43305556	2	2	3	0.901746725	0.967248908	0.96069869	413	443	440	15.15038792	14.95389211
LB010_actigraph_mht_format_2017-04-27_to_2017-05-04_annotated.csv	LB010	LB010-42857	pst	1	89.94982079	89.94982079	18.1	M	0	5/2/17	23.4	7	456	23.64972222	23.61666667	23.64972222	15	13	15	0.875273523	0.969365427	0.960612691	400	443	439	15.15038792	14.95389211
LB010_actigraph_mht_format_2017-04-27_to_2017-05-04_annotated.csv	LB010	LB010-42858	pst	1	89.94982079	89.94982079	18.1	M	0	5/3/17	23.91666667	6.233333334	379	0.433333333	0.333333333	0.333333333	31	25	25	0.823684211	0.957894737	0.957894737	313	364	364	15.15038792	14.95389211
LB011_actigraph_mht_format_2017-04-26_to_2017-05-03_annotated.csv	LB011	LB011-42851	pst	1	86.20185185	86.20185185	17.3	M	0	4/26/17	23.78333333	6.65	412	23.94972222	23.83305556	23.83305556	10	3	3	0.832929782	0.978208232	0.968523002	344	404	400	16.39080136	16.11944874
LB011_actigraph_mht_format_2017-04-26_to_2017-05-03_annotated.csv	LB011	LB011-42852	pst	1	86.20185185	86.20185185	17.3	M	0	4/27/17	23.73333333	6.75	421	23.83305556	23.81666667	23.81666667	6	5	5	0.812796209	0.973933649	0.954976303	343	411	403	16.39080136	16.11944874
LB011_actigraph_mht_format_2017-04-26_to_2017-05-03_annotated.csv	LB011	LB011-42854	pst	1	86.20185185	86.20185185	17.3	M	1	4/29/17	0.116666667	10.01666667	594	0.183055556	0.183055556	0.15	4	4	2	0.796638655	0.961344538	0.946218487	474	572	563	16.39080136	16.11944874
LB011_actigraph_mht_format_2017-04-26_to_2017-05-03_annotated.csv	LB011	LB011-42854	pst	1	86.20185185	86.20185185	17.3	M	1	4/29/17	23.63333333	9.816666667	611	1.199722222	0	0	94	22	22	0.727124183	0.926470588	0.883986928	445	567	541	16.39080136	16.11944874
LB011_actigraph_mht_format_2017-04-26_to_2017-05-03_annotated.csv	LB011	LB011-42855	pst	1	86.20185185	86.20185185	17.3	M	0	4/30/17	23.78333333	7.316666667	452	0.116666667	0.016666667	0.016666667	20	14	14	0.728476821	0.942604857	0.902869757	330	427	409	16.39080136	16.11944874
LB011_actigraph_mht_format_2017-04-26_to_2017-05-03_annotated.csv	LB011	LB011-42856	pst	1	86.20185185	86.20185185	17.3	M	0	5/1/17	23.7	6.65	417	0	23.78305556	23.96666667	18	5	16	0.815789474	0.973684211	0.964114833	341	407	403	16.39080136	16.11944874
LB011_actigraph_mht_format_2017-04-26_to_2017-05-03_annotated.csv	LB011	LB011-42857	pst	1	86.20185185	86.20185185	17.3	M	0	5/2/17	23.81666667	6.4	395	0.066666667	0.05	0.016666667	15	14	12	0.777777778	0.964646465	0.957070707	308	382	379	16.39080136	16.11944874
LB012_actigraph_mht_format_2017-04-27_to_2017-05-04_annotated.csv	LB012	LB012-42852	pst	1	57.67204301	57.67204301	17.8	F	0	4/27/17	23.25	7.6	501	23.38305556	23.36666667	23.36666667	8	7	7	0.784860558	0.952191235	0.952191235	394	478	478	15.16011433	16.65346261
LB012_actigraph_mht_format_2017-04-27_to_2017-05-04_annotated.csv	LB012	LB012-42853	pst	1	57.67204301	57.67204301	17.8	F	1	4/28/17	23.16666667	9.616666667	627	23.28305556	23.28305556	23.3	7	7	8	0.789808917	0.939490446	0.929936306	496	590	584	15.16011433	16.65346261
LB012_actigraph_mht_format_2017-04-27_to_2017-05-04_annotated.csv	LB012	LB012-42855	pst	1	57.67204301	57.67204301	17.8	F	0	4/30/17	1.2	8.383333333	431	1.433055556	1.3	1.233055556	14	6	2	0.800925926	0.94212963	0.951388889	346	407	411	15.16011433	16.65346261
LB012_actigraph_mht_format_2017-04-27_to_2017-05-04_annotated.csv	LB012	LB012-42855	pst	1	57.67204301	57.67204301	17.8	F	0	4/30/17	22.36666667	7.5	548	23.43305556	22.5	23.46666667	64	8	66	0.741347905	0.908925319	0.87431694	407	499	480	15.16011433	16.65346261
LB012_actigraph_mht_format_2017-04-27_to_2017-05-04_annotated.csv	LB012	LB012-42856	pst	1	57.67204301	57.67204301	17.8	F	0	5/1/17	22.83333333	6.633333334	468	23.26666667	23.23305556	23.21666667	26	24	23	0.823027719	0.955223881	0.946695096	386	448	444	15.16011433	16.65346261
LB012_actigraph_mht_format_2017-04-27_to_2017-05-04_annotated.csv	LB012	LB012-42857	pst	1	57.67204301	57.67204301	17.8	F	0	5/2/17	23.31666667	6.616666667	438	23.71666667	23.38305556	23.68305556	24	4	22	0.845102506	0.965831435	0.958997722	371	424	421	15.16011433	16.65346261
LB012_actigraph_mht_format_2017-04-27_to_2017-05-04_annotated.csv	LB012	LB012-42858	pst	1	57.67204301	57.67204301	17.8	F	0	5/3/17	22.81666667	6.7	473	23.19972222	22.83305556	22.83305556	23	1	1	0.797468354	0.959915612	0.959915612	378	455	455	15.16011433	16.65346261
LB013_actigraph_mht_format2_2017-04-27_to_2017-05-04_annotated.csv	LB013	LB013-42852	pst	1	39.41493056	39.41493056	17.8	F	0	4/27/17	22.65	7.75	546	22.81666667	22.68305556	22.76666667	10	2	7	0.771480804	0.967093236	0.959780622	422	529	525	14.83522679	14.75368465
LB013_actigraph_mht_format2_2017-04-27_to_2017-05-04_annotated.csv	LB013	LB013-42853	pst	1	39.41493056	39.41493056	17.8	F	1	4/28/17	23.31666667	9.883333333	634	0.283055556	0.25	0.25	58	56	56	0.699212598	0.867716535	0.822047244	444	551	522	14.83522679	14.75368465
LB013_actigraph_mht_format2_2017-04-27_to_2017-05-04_annotated.csv	LB013	LB013-42854	pst	1	39.41493056	39.41493056	17.8	F	1	4/29/17	23.95	10.18333333	614	0.633055556	0.083055556	0.116666667	41	8	10	0.741463415	0.912195122	0.869918699	456	561	535	14.83522679	14.75368465
LB013_actigraph_mht_format2_2017-04-27_to_2017-05-04_annotated.csv	LB013	LB013-42855	pst	1	39.41493056	39.41493056	17.8	F	0	4/30/17	22.91666667	8.433333334	571	23.19972222	23	23	17	5	5	0.814685315	0.972027972	0.956293706	466	556	547	14.83522679	14.75368465
LB013_actigraph_mht_format2_2017-04-27_to_2017-05-04_annotated.csv	LB013	LB013-42856	pst	1	39.41493056	39.41493056	17.8	F	0	5/1/17	21.73333333	6.8	544	22.51666667	21.83305556	21.89972222	47	6	10	0.842201835	0.966972477	0.952293578	459	527	519	14.83522679	14.75368465
LB013_actigraph_mht_format2_2017-04-27_to_2017-05-04_annotated.csv	LB013	LB013-42857	pst	1	39.41493056	39.41493056	17.8	F	0	5/2/17	20.75	7.5	645	20.94972222	20.93305556	20.93305556	12	11	11	0.767801858	0.931888545	0.904024768	496	602	584	14.83522679	14.75368465
LB013_actigraph_mht_format2_2017-04-27_to_2017-05-04_annotated.csv	LB013	LB013-42858	pst	1	39.41493056	39.41493056	17.8	F	0	5/3/17	21.88333333	7.033333334	549	22.69972222	21.96666667	21.98305556	49	5	6	0.781818182	0.923636364	0.909090909	430	508	500	14.83522679	14.75368465
LB014_actigraph_mht_format2_2017-05-18_to_2017-05-25_annotated.csv	LB014	LB014-42874	pst	1	54.12301587	54.12301587	18.5	M	1	5/19/17	23.66666667	7.75	485	23.96666667	23.98305556	23.94972222	18	19	17	0.683127572	0.890946502	0.860082305	332	433	418	15.81401481	16.48148136
LB014_actigraph_mht_format2_2017-05-18_to_2017-05-25_annotated.csv	LB014	LB014-42875	pst	1	54.12301587	54.12301587	18.5	M	1	5/20/17	23.1	12.03333333	776	23.51666667	23.36666667	23.39972222	25	16	18	0.764478764	0.864864865	0.831402831	594	672	646	15.81401481	16.48148136
LB014_actigraph_mht_format2_2017-05-18_to_2017-05-25_annotated.csv	LB014	LB014-42876	pst	1	54.12301587	54.12301587	18.5	M	0	5/21/17	23.83333333	7	430	0.366666667	23.85	23.86666667	32	1	2	0.758700696	0.939675174	0.92575406	327	405	399	15.81401481	16.48148136
LB014_actigraph_mht_format2_2017-05-18_to_2017-05-25_annotated.csv	LB014	LB014-42878	pst	1	54.12301587	54.12301587	18.5	M	0	5/23/17	1.816666667	7.733333334	355	1.899722222	1.866666667	1.883333333	5	3	4	0.707865169	0.926966292	0.915730337	252	330	326	15.81401481	16.48148136
LB014_actigraph_mht_format2_2017-05-18_to_2017-05-25_annotated.csv	LB014	LB014-42878	pst	1	54.12301587	54.12301587	18.5	M	0	5/23/17	22.83333333	7.05	493	23.01666667	22.85	22.98305556	11	1	9	0.71659919	0.917004049	0.896761134	354	453	443	15.81401481	16.48148136
LB014_actigraph_mht_format2_2017-05-18_to_2017-05-25_annotated.csv	LB014	LB014-42879	pst	1	54.12301587	54.12301587	18.5	M	0	5/24/17	23.36666667	6.5	428	23.41666667	23.38305556	23.41666667	3	1	3	0.862470862	0.972027972	0.953379953	370	417	409	15.81401481	16.48148136
LB015_actigraph_mht_format_2017-05-05_to_2017-05-12_annotated.csv	LB015	LB015-42861	pst	1	59.88405797	59.88405797	15.5	F	1	5/6/17	22.76666667	8.516666667	585	22.88305556	22.8	22.81666667	7	2	3	0.750853242	0.933447099	0.901023891	440	547	528	14.9881839	16.3104513
LB015_actigraph_mht_format_2017-05-05_to_2017-05-12_annotated.csv	LB015	LB015-42862	pst	1	59.88405797	59.88405797	15.5	F	0	5/7/17	23.53333333	7.4	472	23.75	23.73305556	23.8	13	12	16	0.66384778	0.885835095	0.873150106	314	419	413	14.9881839	16.3104513
LB015_actigraph_mht_format_2017-05-05_to_2017-05-12_annotated.csv	LB015	LB015-42863	pst	1	59.88405797	59.88405797	15.5	F	0	5/8/17	23.76666667	6.85	425	0.066666667	0.033055556	0.066666667	18	16	18	0.84741784	0.955399061	0.960093897	361	407	409	14.9881839	16.3104513
LB015_actigraph_mht_format_2017-05-05_to_2017-05-12_annotated.csv	LB015	LB015-42864	pst	1	59.88405797	59.88405797	15.5	F	0	5/9/17	22.6	7.216666667	517	22.88305556	22.81666667	22.89972222	17	13	18	0.727799228	0.891891892	0.874517375	377	462	453	14.9881839	16.3104513
LB015_actigraph_mht_format_2017-05-05_to_2017-05-12_annotated.csv	LB015	LB015-42866	pst	1	59.88405797	59.88405797	15.5	F	0	5/11/17	23.73333333	7.383333334	459	23.86666667	23.86666667	23.8	8	8	4	0.780434783	0.941304348	0.919565217	359	433	423	14.9881839	16.3104513
LB016_actigraph_mht_format_2017-05-05_to_2017-05-12_annotated.csv	LB016	LB016-42861	pst	1	55.26328502	55.26328502	17.8	F	1	5/6/17	1.216666667	9.033333333	469	1.583055556	1.316666667	1.516666667	22	6	18	0.787234043	0.944680851	0.931914894	370	444	438	15.8310472	16.61204121
LB016_actigraph_mht_format_2017-05-05_to_2017-05-12_annotated.csv	LB016	LB016-42862	pst	1	55.26328502	55.26328502	17.8	F	1	5/7/17	1.683333333	7.2	331	1.983055556	1.983055556	1.95	18	18	16	0.771084337	0.921686747	0.906626506	256	306	301	15.8310472	16.61204121
LB016_actigraph_mht_format_2017-05-05_to_2017-05-12_annotated.csv	LB016	LB016-42863	pst	1	55.26328502	55.26328502	17.8	F	0	5/8/17	0.033333333	7.6	454	0.5	0.466666667	0.466666667	28	26	26	0.804395604	0.951648352	0.958241758	366	433	436	15.8310472	16.61204121
LB016_actigraph_mht_format_2017-05-05_to_2017-05-12_annotated.csv	LB016	LB016-42864	pst	1	55.26328502	55.26328502	17.8	F	0	5/9/17	0.45	6.766666667	379	0.766666667	0.766666667	0.766666667	19	19	19	0.813157895	0.957894737	0.936842105	309	364	356	15.8310472	16.61204121
LB016_actigraph_mht_format_2017-05-05_to_2017-05-12_annotated.csv	LB016	LB016-42865	pst	1	55.26328502	55.26328502	17.8	F	0	5/10/17	0.866666667	7.733333334	412	0.95	0.883333333	0.883333333	5	1	1	0.86440678	0.975786925	0.975786925	357	403	403	15.8310472	16.61204121
LB016_actigraph_mht_format_2017-05-05_to_2017-05-12_annotated.csv	LB016	LB016-42866	pst	1	55.26328502	55.26328502	17.8	F	0	5/11/17	0.583333334	7.05	388	0.816666667	0.8	0.833333333	14	13	15	0.876606684	0.956298201	0.958868895	341	372	373	15.8310472	16.61204121
LB016_actigraph_mht_format_2017-05-05_to_2017-05-12_annotated.csv	LB016	LB016-42867	pst	1	55.26328502	55.26328502	17.8	F	0	5/12/17	0.033333334	5.55	331	0.4	0.366666667	0.083333333	22	20	3	0.855421687	0.957831325	0.945783133	284	318	314	15.8310472	16.61204121
LB017_actigraph_mht_format_2017-05-05_to_2017-05-12_annotated.csv	LB017	LB017-42860	pst	1	42.95652174	42.95652174	16.8	M	1	5/5/17	23.55	8.033333333	509	23.61666667	23.58305556	23.58305556	4	2	2	0.778431373	0.954901961	0.949019608	397	487	484	15.87617277	15.87877281
LB017_actigraph_mht_format_2017-05-05_to_2017-05-12_annotated.csv	LB017	LB017-42862	pst	1	42.95652174	42.95652174	16.8	M	0	5/7/17	0.35	8.8	507	0.583055556	0.55	0.55	14	12	12	0.702755906	0.931102362	0.917322835	357	473	466	15.87617277	15.87877281
LB017_actigraph_mht_format_2017-05-05_to_2017-05-12_annotated.csv	LB017	LB017-42862	pst	1	42.95652174	42.95652174	16.8	M	0	5/7/17	22.51666667	6.55	482	22.86666667	22.76666667	22.73305556	21	15	13	0.718426501	0.929606625	0.908902692	347	449	439	15.87617277	15.87877281
LB017_actigraph_mht_format_2017-05-05_to_2017-05-12_annotated.csv	LB017	LB017-42863	pst	1	42.95652174	42.95652174	16.8	M	0	5/8/17	23.33333333	7.583333334	495	23.44972222	23.43305556	23.44972222	7	6	7	0.778225806	0.935483871	0.911290323	386	464	452	15.87617277	15.87877281
LB017_actigraph_mht_format_2017-05-05_to_2017-05-12_annotated.csv	LB017	LB017-42864	pst	1	42.95652174	42.95652174	16.8	M	0	5/9/17	22.76666667	6.55	467	22.98305556	22.85	22.86666667	13	5	6	0.758547009	0.952991453	0.935897436	355	446	438	15.87617277	15.87877281
LB017_actigraph_mht_format_2017-05-05_to_2017-05-12_annotated.csv	LB017	LB017-42865	pst	1	42.95652174	42.95652174	16.8	M	0	5/10/17	22.86666667	7.633333334	526	23.36666667	22.96666667	22.96666667	30	6	6	0.74573055	0.943074004	0.929791271	393	497	490	15.87617277	15.87877281
LB017_actigraph_mht_format_2017-05-05_to_2017-05-12_annotated.csv	LB017	LB017-42866	pst	1	42.95652174	42.95652174	16.8	M	0	5/11/17	22.9	6.633333334	464	23.31666667	22.96666667	23.25	25	4	21	0.765591398	0.935483871	0.907526882	356	435	422	15.87617277	15.87877281
LB018_actigraph_mht_format_2017-05-05_to_2017-05-12_annotated.csv	LB018	LB018-42860	pst	1	75.98971193	75.98971193	16.9	F	1	5/5/17	23.93333333	7.883333333	477	23.96666667	23.98305556	23.96666667	2	3	2	0.859832636	0.958158996	0.956066946	411	458	457	15.16874479	14.39532859
LB018_actigraph_mht_format_2017-05-05_to_2017-05-12_annotated.csv	LB018	LB018-42861	pst	1	75.98971193	75.98971193	16.9	F	1	5/6/17	23.2	8.4	552	23.25	23.25	23.26666667	3	3	4	0.802893309	0.95840868	0.951175407	444	530	526	15.16874479	14.39532859
LB018_actigraph_mht_format_2017-05-05_to_2017-05-12_annotated.csv	LB018	LB018-42862	pst	1	75.98971193	75.98971193	16.9	F	0	5/7/17	22.56666667	7.15	515	22.63305556	22.63305556	22.63305556	4	4	4	0.82751938	0.98255814	0.980620155	427	507	506	15.16874479	14.39532859
LB018_actigraph_mht_format_2017-05-05_to_2017-05-12_annotated.csv	LB018	LB018-42863	pst	1	75.98971193	75.98971193	16.9	F	0	5/8/17	22.71666667	7.85	548	22.96666667	22.81666667	22.81666667	15	6	6	0.867030965	0.983606557	0.976320583	476	540	536	15.16874479	14.39532859
LB018_actigraph_mht_format_2017-05-05_to_2017-05-12_annotated.csv	LB018	LB018-42864	pst	1	75.98971193	75.98971193	16.9	F	0	5/9/17	22.96666667	7.216666667	495	23.05	23.01666667	23.03305556	5	3	4	0.852822581	0.95766129	0.945564516	423	475	469	15.16874479	14.39532859
LB018_actigraph_mht_format_2017-05-05_to_2017-05-12_annotated.csv	LB018	LB018-42865	pst	0	75.98971193	75.98971193	16.9	F	0	5/10/17	22.06666667	8.166666667	606	23.03305556	22.08305556	22.08305556	58	1	1	0.871499176	0.970345964	0.965403624	529	589	586	15.16874479	14.39532859
LB018_actigraph_mht_format_2017-05-05_to_2017-05-12_annotated.csv	LB018	LB018-42866	pst	0	75.98971193	75.98971193	16.9	F	1	5/11/17	21.31666667	7.166666667	591	21.35	21.35	21.36666667	2	2	3	0.898648649	0.959459459	0.949324324	532	568	562	15.16874479	14.39532859
LB019_actigraph_mht_format_2017-05-18_to_2017-05-25_annotated.csv	LB019	LB019-42873	pst	1	69.51646091	69.51646091	17.5	F	0	5/18/17	23.35	7.266666667	475	23.38305556	23.36666667	23.38305556	2	1	2	0.806722689	0.960084034	0.951680672	384	457	453	15.23085203	14.71690919
LB019_actigraph_mht_format_2017-05-18_to_2017-05-25_annotated.csv	LB019	LB019-42874	pst	1	69.51646091	69.51646091	17.5	F	1	5/19/17	22.48333333	9.5	661	22.55	22.53305556	22.55	4	3	4	0.812688822	0.944108761	0.933534743	538	625	618	15.23085203	14.71690919
LB019_actigraph_mht_format_2017-05-18_to_2017-05-25_annotated.csv	LB019	LB019-42876	pst	1	69.51646091	69.51646091	17.5	F	0	5/21/17	0.633333333	10.93333333	618	0.683055556	0.65	0.666666667	3	1	2	0.841680129	0.972536349	0.964458805	521	602	597	15.23085203	14.71690919
LB019_actigraph_mht_format_2017-05-18_to_2017-05-25_annotated.csv	LB019	LB019-42876	pst	1	69.51646091	69.51646091	17.5	F	0	5/21/17	23.33333333	7.3	478	23.44972222	23.43305556	23.43305556	7	6	6	0.774530271	0.970772443	0.958246347	371	465	459	15.23085203	14.71690919
LB019_actigraph_mht_format_2017-05-18_to_2017-05-25_annotated.csv	LB019	LB019-42878	pst	1	69.51646091	69.51646091	17.5	F	0	5/23/17	23.01666667	7.383333334	502	23.14972222	23.08305556	23.08305556	8	4	4	0.773359841	0.932405567	0.922465209	389	469	464	15.23085203	14.71690919
LB019_actigraph_mht_format_2017-05-18_to_2017-05-25_annotated.csv	LB019	LB019-42879	pst	1	69.51646091	69.51646091	17.5	F	0	5/24/17	22.98333333	6.766666667	467	23.66666667	23	23.64972222	41	1	40	0.747863248	0.920940171	0.903846154	350	431	423	15.23085203	14.71690919
LB020_actigraph_mht_format_2017-05-18_to_2017-05-25_annotated.csv	LB020	LB020-42873	pst	1	22.78333333	22.78333333	16.9	F	0	5/18/17	23.13333333	7.666666667	512	23.28305556	23.28305556	23.26666667	9	9	8	0.859649123	0.98245614	0.966861598	441	504	496	14.80611811	15.3450488
LB020_actigraph_mht_format_2017-05-18_to_2017-05-25_annotated.csv	LB020	LB020-42876	pst	1	22.78333333	22.78333333	16.9	F	0	5/21/17	22.23333333	7.183333334	537	22.35	22.3	22.3	7	4	4	0.879182156	0.970260223	0.964684015	473	522	519	14.80611811	15.3450488
LB020_actigraph_mht_format_2017-05-18_to_2017-05-25_annotated.csv	LB020	LB020-42877	pst	1	22.78333333	22.78333333	16.9	F	0	5/22/17	22.96666667	8.5	572	0.383333333	23.13305556	23.33305556	85	10	22	0.816753927	0.937172775	0.923211169	468	537	529	14.80611811	15.3450488
LB020_actigraph_mht_format_2017-05-18_to_2017-05-25_annotated.csv	LB020	LB020-42879	pst	1	22.78333333	22.78333333	16.9	F	0	5/24/17	22.9	5.783333334	413	23.13305556	23.13305556	23.19972222	14	14	18	0.830917874	0.93236715	0.910628019	344	386	377	14.80611811	15.3450488
LB021_actigraph_mht_format_2017-06-02_to_2017-06-09_annotated.csv	LB021	LB021-42889	pst	1	67.27777778	67.27777778	17.3	F	0	6/3/17	1.266666667	7.9	398	1.35	1.283055556	1.3	5	1	2	0.852130326	0.964912281	0.959899749	340	385	383	16.31958324	14.91989676
LB021_actigraph_mht_format_2017-06-02_to_2017-06-09_annotated.csv	LB021	LB021-42890	pst	1	67.27777778	67.27777778	17.3	F	1	6/4/17	1.433333333	11.66666667	614	1.6	1.449722222	1.466666667	10	1	2	0.855284553	0.990243902	0.98699187	526	609	607	16.31958324	14.91989676
LB021_actigraph_mht_format_2017-06-02_to_2017-06-09_annotated.csv	LB021	LB021-42891	pst	1	67.27777778	67.27777778	17.3	F	1	6/5/17	1.6	9.683333333	485	1.716666667	1.683055556	1.7	7	5	6	0.798353909	0.952674897	0.938271605	388	463	456	16.31958324	14.91989676
LB021_actigraph_mht_format_2017-06-02_to_2017-06-09_annotated.csv	LB021	LB021-42892	pst	1	67.27777778	67.27777778	17.3	F	1	6/6/17	1.666666667	10.71666667	543	1.783055556	1.766666667	1.716666667	7	6	3	0.851102941	0.981617647	0.972426471	463	534	529	16.31958324	14.91989676
LB021_actigraph_mht_format_2017-06-02_to_2017-06-09_annotated.csv	LB021	LB021-42893	pst	1	67.27777778	67.27777778	17.3	F	1	6/7/17	2.516666667	10.36666667	471	2.566666667	2.549722222	2.566666667	3	2	3	0.875	0.970338983	0.961864407	413	458	454	16.31958324	14.91989676
LB022_actigraph_mht_format_2017-05-18_to_2017-05-25_annotated.csv	LB022	LB022-42873	pst	1	76.62301587	76.62301587	18.1	F	0	5/18/17	23.9	7.5	456	0.483055556	23.91666667	23.91666667	35	1	1	0.726477024	0.932166302	0.934354486	332	426	427	15.90657516	16.08991779
LB022_actigraph_mht_format_2017-05-18_to_2017-05-25_annotated.csv	LB022	LB022-42875	pst	1	76.62301587	76.62301587	18.1	F	1	5/20/17	0.883333333	9.983333333	546	0.933055556	0.916666667	0.916666667	3	2	2	0.736745887	0.921389397	0.890310786	403	504	487	15.90657516	16.08991779
LB022_actigraph_mht_format_2017-05-18_to_2017-05-25_annotated.csv	LB022	LB022-42876	pst	1	76.62301587	76.62301587	18.1	F	1	5/21/17	0.583333333	9.633333333	543	0.65	0.616666667	0.633055556	4	2	3	0.806985294	0.972426471	0.966911765	439	529	526	15.90657516	16.08991779
LB022_actigraph_mht_format_2017-05-18_to_2017-05-25_annotated.csv	LB022	LB022-42877	pst	1	76.62301587	76.62301587	18.1	F	0	5/22/17	0.016666667	7.116666667	426	0.266666667	0.266666667	0.333055556	15	15	19	0.711943794	0.913348946	0.896955504	304	390	383	15.90657516	16.08991779
LB022_actigraph_mht_format_2017-05-18_to_2017-05-25_annotated.csv	LB022	LB022-42877	pst	1	76.62301587	76.62301587	18.1	F	0	5/22/17	23.66666667	8.5	530	0.133333333	23.76666667	23.76666667	28	6	6	0.740112994	0.920903955	0.919020716	393	489	488	15.90657516	16.08991779
LB022_actigraph_mht_format_2017-05-18_to_2017-05-25_annotated.csv	LB022	LB022-42878	pst	1	76.62301587	76.62301587	18.1	F	0	5/23/17	21.58333333	7.416666667	590	21.63305556	21.6	21.61666667	3	1	2	0.820642978	0.971235195	0.96108291	485	574	568	15.90657516	16.08991779
LB022_actigraph_mht_format_2017-05-18_to_2017-05-25_annotated.csv	LB022	LB022-42879	pst	1	76.62301587	76.62301587	18.1	F	0	5/24/17	22.28333333	6.666666667	503	22.33305556	22.31666667	22.31666667	3	2	2	0.744047619	0.952380952	0.944444444	375	480	476	15.90657516	16.08991779
LB023_actigraph_mht_format_2017-05-26_to_2017-06-02_annotated.csv	LB023	LB023-42882	pst	1	26.46491228	26.46491228	16.9	M	1	5/27/17	0.266666667	11.06666667	648	0.366666667	0.316666667	0.316666667	6	3	3	0.73651772	0.93990755	0.909090909	478	610	590	16.56647118	20.42413211
LB023_actigraph_mht_format_2017-05-26_to_2017-06-02_annotated.csv	LB023	LB023-42883	pst	1	26.46491228	26.46491228	16.9	M	1	5/28/17	0.7	8.65	477	1.116666667	0.816666667	0.833055556	25	7	8	0.765690377	0.949790795	0.937238494	366	454	448	16.56647118	20.42413211
LB023_actigraph_mht_format_2017-05-26_to_2017-06-02_annotated.csv	LB023	LB023-42883	pst	1	26.46491228	26.46491228	16.9	M	1	5/28/17	23.96666667	8.383333333	505	0.116666667	0.116666667	0.133055556	9	9	10	0.747035573	0.916996047	0.899209486	378	464	455	16.56647118	20.42413211
LB023_actigraph_mht_format_2017-05-26_to_2017-06-02_annotated.csv	LB023	LB023-42885	pst	1	26.46491228	26.46491228	16.9	M	0	5/30/17	1.083333333	6.733333334	339	1.183055556	1.183055556	1.199722222	6	6	7	0.817647059	0.932352941	0.911764706	278	317	310	16.56647118	20.42413211
LB023_actigraph_mht_format_2017-05-26_to_2017-06-02_annotated.csv	LB023	LB023-42885	pst	1	26.46491228	26.46491228	16.9	M	0	5/30/17	23.3	7.2	474	23.44972222	23.44972222	23.46666667	9	9	10	0.787368421	0.943157895	0.932631579	374	448	443	16.56647118	20.42413211
LB023_actigraph_mht_format_2017-05-26_to_2017-06-02_annotated.csv	LB023	LB023-42888	pst	1	26.46491228	26.46491228	16.9	M	0	6/2/17	1.666666667	6.666666667	300	2.25	1.75	1.733333333	35	5	4	0.777408638	0.966777409	0.96345515	234	291	290	16.56647118	20.42413211
LB024_actigraph_mht_format_2017-05-11_to_2017-05-18_annotated2.csv	LB024	LB024-42866	pst	1	60.53701	60.53701	18.8	M	0	5/11/17	23.75	7.566666667	469	23.93305556	23.91666667	23.91666667	11	10	10	0.921276596	0.995744681	0.99787234	433	468	469	15.7989405	13.85298759
LB024_actigraph_mht_format_2017-05-11_to_2017-05-18_annotated2.csv	LB024	LB024-42867	pst	1	60.53701	60.53701	18.8	M	1	5/12/17	22.68333333	9.216666667	632	22.73305556	22.69972222	22.69972222	3	1	1	0.892575039	0.993680885	0.984202212	565	629	623	15.7989405	13.85298759
LB024_actigraph_mht_format_2017-05-11_to_2017-05-18_annotated2.csv	LB024	LB024-42868	pst	1	60.53701	60.53701	18.8	M	1	5/13/17	23.96666667	8.95	539	0.266666667	0.266666667	0.283055556	18	18	19	0.757407407	0.959259259	0.944444444	409	518	510	15.7989405	13.85298759
LB024_actigraph_mht_format_2017-05-11_to_2017-05-18_annotated2.csv	LB024	LB024-42869	pst	1	60.53701	60.53701	18.8	M	0	5/14/17	23.96666667	7.5	452	0.1	0.05	23.98305556	8	5	1	0.847682119	0.966887417	0.964679912	384	438	437	15.7989405	13.85298759
LB024_actigraph_mht_format_2017-05-26_to_2017-06-02_annotated.csv	LB024	LB024-42885	pst	1	60.53701	60.53701	18.8	M	0	5/30/17	1.233333333	7.666666667	386	1.416666667	1.3	1.3	11	4	4	0.855297158	0.984496124	0.971576227	331	381	376	14.59356375	14.73203308
LB024_actigraph_mht_format_2017-05-26_to_2017-06-02_annotated.csv	LB024	LB024-42885	pst	1	60.53701	60.53701	18.8	M	0	5/30/17	21.48333333	23.41666667	116	21.64972222	21.64972222	21.66666667	10	10	11	0.598290598	0.863247863	0.811965812	70	101	95	14.59356375	14.73203308
LB024_actigraph_mht_format_2017-05-26_to_2017-06-02_annotated.csv	LB024	LB024-42886	pst	0	60.53701	60.53701	18.8	M	0	5/31/17	5.433333334	7.116666667	101	5.616666667	5.466666667	5.583333333	11	2	9	0.803921569	0.950980392	0.941176471	82	97	96	14.59356375	14.73203308
LB024_actigraph_mht_format_2017-05-26_to_2017-06-02_annotated.csv	LB024	LB024-42886	pst	0	60.53701	60.53701	18.8	M	0	5/31/17	21.2	8.533333334	680	21.31666667	21.28305556	21.33305556	7	5	8	0.87958884	0.97650514	0.967694567	599	665	659	14.59356375	14.73203308
LB026_actigraph_mht_format_2017-06-16_to_2017-06-23_annotated.csv	LB026	LB026-42902	pst	1	35.81746032	35.81746032	16.3	F	1	6/16/17	17.65	8.683333333	902	18	17.81666667	17.78305556	21	10	8	0.780730897	0.947951274	0.935769657	705	856	845	15.53685043	12.16404172
LB026_actigraph_mht_format_2017-06-16_to_2017-06-23_annotated.csv	LB026	LB026-42904	pst	1	35.81746032	35.81746032	16.3	F	1	6/18/17	2.883333333	11.5	517	2.983055556	2.933055556	2.95	6	3	4	0.749034749	0.930501931	0.922779923	388	482	478	15.53685043	12.16404172
LB026_actigraph_mht_format_2017-06-16_to_2017-06-23_annotated.csv	LB026	LB026-42906	pst	1	35.81746032	35.81746032	16.3	F	1	6/20/17	0.183333334	10.76666667	635	0.266666667	0.233333333	0.233333333	5	3	3	0.814465409	0.954402516	0.940251572	518	607	598	15.53685043	12.16404172
LB026_actigraph_mht_format_2017-06-16_to_2017-06-23_annotated.csv	LB026	LB026-42908	pst	1	35.81746032	35.81746032	16.3	F	1	6/22/17	0.583333334	11.88333333	678	0.65	0.616666667	0.633333333	4	2	3	0.808541973	0.958762887	0.949926362	549	651	645	15.53685043	12.16404172
