# Supplementary material for: Bright light therapy and early morning attention, mathematical performance, electroencephalography and brain connectivity in adolescents with morning sleepiness
Source: PLoS One. 2023 Aug 22;18(8):e0273269. doi: 10.1371/journal.pone.0273269 (PMC10443881; doi:10.1371/journal.pone.0273269)
Supplement: S3 Data — Serial addition and subtraction task data prior to and following bright light treatment. (CSV) [file pone.0273269.s004.csv]

subj2	date	cond2	rslt2	rspnse2	lat2	order	per_use2
LB001	2017_02_25	PRE	1	1	0.145	1	0
LB001	2017_02_25	PRE	-4	4	0.099	2	0
LB001	2017_02_25	PRE	15	15	0.154	3	0
LB001	2017_02_25	PRE	1	1	0.107	4	0
LB001	2017_02_25	PRE	-2	2	0.14	5	0
LB001	2017_02_25	PRE	2	2	0.097	6	0
LB001	2017_02_25	PRE	6	6	0.137	7	0
LB001	2017_02_25	PRE	11	11	0.135	8	0
LB001	2017_02_25	PRE	7	7	0.163	9	0
LB001	2017_02_25	PRE	16	16	0.143	10	0
LB001	2017_02_25	PRE	-2	2	0.142	11	0
LB001	2017_02_25	PRE	0	0	0.086	12	0
LB001	2017_02_25	PRE	5	5	0.145	13	0
LB001	2017_02_25	PRE	-4	-4	0.218	14	0
LB001	2017_02_25	PRE	17	17	0.268	15	0
LB001	2017_02_25	PRE	13	13	0.113	16	0
LB001	2017_02_25	PRE	5	5	0.144	17	0
LB001	2017_02_25	PRE	15	15	0.115	18	0
LB001	2017_02_25	PRE	-3	-3	0.233	19	0
LB001	2017_02_25	PRE	7	7	0.223	20	0
LB001	2017_02_25	PRE	13	13	0.161	21	0
LB001	2017_02_25	PRE	1	1	0.1	22	0
LB001	2017_02_25	PRE	10	10	0.135	23	0
LB001	2017_02_25	PRE	-2	2	0.111	24	0
LB001	2017_02_25	PRE	13	13	0.166	25	0
LB001	2017_02_25	PRE	1	1	0.099	26	0
LB001	2017_02_25	PRE	-8	-8	0.325	27	0
LB001	2017_02_25	PRE	-5	-5	0.115	28	0
LB001	2017_02_25	PRE	1	1	0.136	29	0
LB001	2017_02_25	PRE	2	2	0.116	30	0
LB001	2017_02_25	PRE	0	0	0.129	31	0
LB001	2017_02_25	PRE	14	14	0.345	32	0
LB001	2017_02_25	PRE	-4	-4	0.223	33	0
LB001	2017_02_25	PRE	16	16	0.191	34	0
LB001	2017_02_25	PRE	-3	-3	0.225	35	0
LB001	2017_02_25	PRE	5	4	0.193	36	0
LB001	2017_02_25	PRE	-2	2	0.153	37	0
LB001	2017_02_25	PRE	10	10	0.111	38	0
LB001	2017_02_25	PRE	3	3	0.139	39	0
LB001	2017_02_25	PRE	-5	5	0.109	40	0
LB001	2017_02_25	PRE	-5	-5	0.222	41	0
LB001	2017_02_25	PRE	5	5	0.197	42	0
LB001	2017_02_25	PRE	0	0	0.102	43	0
LB001	2017_02_25	PRE	9	9	0.156	44	0
LB001	2017_02_25	PRE	8	8	0.161	45	0
LB001	2017_02_25	PRE	2	2	0.109	46	0
LB001	2017_02_25	PRE	-9	9	0.121	47	0
LB001	2017_02_25	PRE	-6	-6	0.192	48	0
LB001	2017_02_25	PRE	6	6	0.175	49	0
LB001	2017_02_25	PRE	15	15	0.202	50	0
LB001	2017_04_21	POST	3	3	0.142	1	43.64666667
LB001	2017_04_21	POST	7	8	0.155	2	43.64666667
LB001	2017_04_21	POST	12	12	0.156	3	43.64666667
LB001	2017_04_21	POST	-1	-1	0.195	4	43.64666667
LB001	2017_04_21	POST	0	0	0.128	5	43.64666667
LB001	2017_04_21	POST	10	10	0.131	6	43.64666667
LB001	2017_04_21	POST	13	13	0.162	7	43.64666667
LB001	2017_04_21	POST	-5	0	0.094	8	43.64666667
LB001	2017_04_21	POST	2	2	0.133	9	43.64666667
LB001	2017_04_21	POST	2	2	0.103	10	43.64666667
LB001	2017_04_21	POST	-4	-4	0.17	11	43.64666667
LB001	2017_04_21	POST	4	4	0.132	12	43.64666667
LB001	2017_04_21	POST	-1	-1	0.134	13	43.64666667
LB001	2017_04_21	POST	-4	-4	0.106	14	43.64666667
LB001	2017_04_21	POST	15	15	0.215	15	43.64666667
LB001	2017_04_21	POST	2	2	0.1	16	43.64666667
LB001	2017_04_21	POST	0	0	0.115	17	43.64666667
LB001	2017_04_21	POST	11	2	0.11	18	43.64666667
LB001	2017_04_21	POST	6	6	0.131	19	43.64666667
LB001	2017_04_21	POST	-6	-6	0.227	20	43.64666667
LB001	2017_04_21	POST	13	13	0.202	21	43.64666667
LB001	2017_04_21	POST	10	10	0.101	22	43.64666667
LB001	2017_04_21	POST	8	8	0.142	23	43.64666667
LB001	2017_04_21	POST	13	13	0.129	24	43.64666667
LB001	2017_04_21	POST	12	12	0.15	25	43.64666667
LB001	2017_04_21	POST	-1	-1	0.202	26	43.64666667
LB001	2017_04_21	POST	14	14	0.193	27	43.64666667
LB001	2017_04_21	POST	3	3	0.101	28	43.64666667
LB001	2017_04_21	POST	-7	-7	0.215	29	43.64666667
LB001	2017_04_21	POST	-1	-1	0.109	30	43.64666667
LB001	2017_04_21	POST	12	12	0.207	31	43.64666667
LB001	2017_04_21	POST	-3	-3	0.191	32	43.64666667
LB001	2017_04_21	POST	4	4	0.127	33	43.64666667
LB001	2017_04_21	POST	5	5	0.099	34	43.64666667
LB001	2017_04_21	POST	10	10	0.122	35	43.64666667
LB001	2017_04_21	POST	-5	-5	0.114	36	43.64666667
LB001	2017_04_21	POST	9	9	0.155	37	43.64666667
LB001	2017_04_21	POST	11	11	0.145	38	43.64666667
LB001	2017_04_21	POST	9	9	0.141	39	43.64666667
LB001	2017_04_21	POST	6	6	0.11	40	43.64666667
LB001	2017_04_21	POST	15	15	0.209	41	43.64666667
LB001	2017_04_21	POST	-3	-3	0.187	42	43.64666667
LB001	2017_04_21	POST	-6	6	0.197	43	43.64666667
LB001	2017_04_21	POST	-1	-1	0.097	44	43.64666667
LB001	2017_04_21	POST	5	5	0.128	45	43.64666667
LB001	2017_04_21	POST	0	0	0.101	46	43.64666667
LB001	2017_04_21	POST	8	8	0.136	47	43.64666667
LB001	2017_04_21	POST	12	12	0.171	48	43.64666667
LB001	2017_04_21	POST	14	14	0.246	49	43.64666667
LB001	2017_04_21	POST	12	12	0.14	50	43.64666667
LB002	2017_05_06	POST	3	3	0.132	1	57.41449258
LB002	2017_05_06	POST	12	12	0.174	2	57.41449258
LB002	2017_05_06	POST	0	0	0.134	3	57.41449258
LB002	2017_05_06	POST	10	10	0.095	4	57.41449258
LB002	2017_05_06	POST	15	13	0.209	5	57.41449258
LB002	2017_05_06	POST	-6	-1	0.182	6	57.41449258
LB002	2017_05_06	POST	6	6	0.14	7	57.41449258
LB002	2017_05_06	POST	1	1	0.155	8	57.41449258
LB002	2017_05_06	POST	8	8	0.12	9	57.41449258
LB002	2017_05_06	POST	2	2	0.096	10	57.41449258
LB002	2017_05_06	POST	13	11	0.109	11	57.41449258
LB002	2017_05_06	POST	4	4	0.074	12	57.41449258
LB002	2017_05_06	POST	-1	-1	0.277	13	57.41449258
LB002	2017_05_06	POST	-3	-3	0.293	14	57.41449258
LB002	2017_05_06	POST	0	0	0.083	15	57.41449258
LB002	2017_05_06	POST	1	1	0.071	16	57.41449258
LB002	2017_05_06	POST	-2	-2	0.116	17	57.41449258
LB002	2017_05_06	POST	1	1	0.183	18	57.41449258
LB002	2017_05_06	POST	3	3	0.133	19	57.41449258
LB002	2017_05_06	POST	12	12	0.139	20	57.41449258
LB002	2017_05_06	POST	11	11	0.139	21	57.41449258
LB002	2017_05_06	POST	1	1	0.079	22	57.41449258
LB002	2017_05_06	POST	8	8	0.097	23	57.41449258
LB002	2017_05_06	POST	-7	-7	0.213	24	57.41449258
LB002	2017_05_06	POST	15	15	0.24	25	57.41449258
LB002	2017_05_06	POST	-2	-2	0.247	26	57.41449258
LB002	2017_05_06	POST	11	11	0.259	27	57.41449258
LB002	2017_05_06	POST	3	3	0.086	28	57.41449258
LB002	2017_05_06	POST	3	3	0.118	29	57.41449258
LB002	2017_05_06	POST	-2	-2	0.133	30	57.41449258
LB002	2017_05_06	POST	-5	-5	0.251	31	57.41449258
LB002	2017_05_06	POST	5	5	0.2	32	57.41449258
LB002	2017_05_06	POST	8	8	0.114	33	57.41449258
LB002	2017_05_06	POST	3	3	0.089	34	57.41449258
LB002	2017_05_06	POST	7	7	0.101	35	57.41449258
LB002	2017_05_06	POST	8	8	0.088	36	57.41449258
LB002	2017_05_06	POST	4	4	0.119	37	57.41449258
LB002	2017_05_06	POST	7	7	0.08	38	57.41449258
LB002	2017_05_06	POST	9	9	0.102	39	57.41449258
LB002	2017_05_06	POST	5	5	0.08	40	57.41449258
LB002	2017_05_06	POST	0	0	0.099	41	57.41449258
LB002	2017_05_06	POST	-1	-1	0.08	42	57.41449258
LB002	2017_05_06	POST	3	3	0.106	43	57.41449258
LB002	2017_05_06	POST	10	10	0.082	44	57.41449258
LB002	2017_05_06	POST	2	-2	0.144	45	57.41449258
LB002	2017_05_06	POST	14	14	0.185	46	57.41449258
LB002	2017_05_06	POST	7	7	0.116	47	57.41449258
LB002	2017_05_06	POST	6	6	0.083	48	57.41449258
LB002	2017_05_06	POST	12	12	0.139	49	57.41449258
LB002	2017_05_06	POST	7	7	0.116	50	57.41449258
LB003	2017_03_25	PRE	1	1	0.136	1	0
LB003	2017_03_25	PRE	-4	-4	0.175	2	0
LB003	2017_03_25	PRE	15	15	0.187	3	0
LB003	2017_03_25	PRE	1	1	0.12	4	0
LB003	2017_03_25	PRE	-2	-2	0.112	5	0
LB003	2017_03_25	PRE	2	2	0.095	6	0
LB003	2017_03_25	PRE	6	6	0.143	7	0
LB003	2017_03_25	PRE	11	11	0.102	8	0
LB003	2017_03_25	PRE	7	7	0.153	9	0
LB003	2017_03_25	PRE	16	16	0.125	10	0
LB003	2017_03_25	PRE	-2	-2	0.114	11	0
LB003	2017_03_25	PRE	0	0	0.106	12	0
LB003	2017_03_25	PRE	5	5	0.128	13	0
LB003	2017_03_25	PRE	-4	-4	0.159	14	0
LB003	2017_03_25	PRE	17	17	0.207	15	0
LB003	2017_03_25	PRE	13	13	0.117	16	0
LB003	2017_03_25	PRE	5	5	0.136	17	0
LB003	2017_03_25	PRE	15	15	0.103	18	0
LB003	2017_03_25	PRE	-3	-3	0.168	19	0
LB003	2017_03_25	PRE	7	7	0.098	20	0
LB003	2017_03_25	PRE	13	13	0.172	21	0
LB003	2017_03_25	PRE	1	1	0.096	22	0
LB003	2017_03_25	PRE	10	10	0.139	23	0
LB003	2017_03_25	PRE	-2	-2	0.102	24	0
LB003	2017_03_25	PRE	13	13	0.152	25	0
LB003	2017_03_25	PRE	1	1	0.101	26	0
LB003	2017_03_25	PRE	-8	-8	0.178	27	0
LB003	2017_03_25	PRE	-5	-5	0.104	28	0
LB003	2017_03_25	PRE	1	1	0.137	29	0
LB003	2017_03_25	PRE	2	2	0.104	30	0
LB003	2017_03_25	PRE	0	0	0.114	31	0
LB003	2017_03_25	PRE	14	14	0.215	32	0
LB003	2017_03_25	PRE	-4	-4	0.155	33	0
LB003	2017_03_25	PRE	16	16	0.149	34	0
LB003	2017_03_25	PRE	-3	-3	0.14	35	0
LB003	2017_03_25	PRE	5	5	0.101	36	0
LB003	2017_03_25	PRE	-2	-2	0.128	37	0
LB003	2017_03_25	PRE	10	10	0.1	38	0
LB003	2017_03_25	PRE	3	3	0.137	39	0
LB003	2017_03_25	PRE	-5	0	0.113	40	0
LB003	2017_03_25	PRE	-5	-3	0.144	41	0
LB003	2017_03_25	PRE	5	5	0.109	42	0
LB003	2017_03_25	PRE	0	0	0.097	43	0
LB003	2017_03_25	PRE	9	9	0.109	44	0
LB003	2017_03_25	PRE	8	8	0.156	45	0
LB003	2017_03_25	PRE	2	2	0.079	46	0
LB003	2017_03_25	PRE	-9	9	0.172	47	0
LB003	2017_03_25	PRE	-6	6	0.111	48	0
LB003	2017_03_25	PRE	6	6	0.152	49	0
LB003	2017_03_25	PRE	15	15	0.134	50	0
LB003	2017_05_26	POST	3	3	0.191	1	48.9484127
LB003	2017_05_26	POST	3	3	0.12	2	48.9484127
LB003	2017_05_26	POST	-6	-6	0.295	3	48.9484127
LB003	2017_05_26	POST	-3	-3	0.104	4	48.9484127
LB003	2017_05_26	POST	16	9	0.156	5	48.9484127
LB003	2017_05_26	POST	10	10	0.144	6	48.9484127
LB003	2017_05_26	POST	-3	-3	0.145	7	48.9484127
LB003	2017_05_26	POST	6	6	0.111	8	48.9484127
LB003	2017_05_26	POST	8	8	0.138	9	48.9484127
LB003	2017_05_26	POST	8	8	0.113	10	48.9484127
LB003	2017_05_26	POST	-6	-6	0.129	11	48.9484127
LB003	2017_05_26	POST	-2	-2	0.104	12	48.9484127
LB003	2017_05_26	POST	8	8	0.133	13	48.9484127
LB003	2017_05_26	POST	3	3	0.099	14	48.9484127
LB003	2017_05_26	POST	-8	-8	0.148	15	48.9484127
LB003	2017_05_26	POST	12	12	0.255	16	48.9484127
LB003	2017_05_26	POST	2	2	0.228	17	48.9484127
LB003	2017_05_26	POST	13	13	0.202	18	48.9484127
LB003	2017_05_26	POST	15	15	0.213	19	48.9484127
LB003	2017_05_26	POST	16	16	0.138	20	48.9484127
LB003	2017_05_26	POST	8	8	0.156	21	48.9484127
LB003	2017_05_26	POST	6	6	0.098	22	48.9484127
LB003	2017_05_26	POST	3	3	0.126	23	48.9484127
LB003	2017_05_26	POST	4	1	0.166	24	48.9484127
LB003	2017_05_26	POST	0	0	0.168	25	48.9484127
LB003	2017_05_26	POST	8	0	0.099	26	48.9484127
LB003	2017_05_26	POST	8	8	0.167	27	48.9484127
LB003	2017_05_26	POST	15	15	0.129	28	48.9484127
LB003	2017_05_26	POST	0	0	0.12	29	48.9484127
LB003	2017_05_26	POST	9	9	0.105	30	48.9484127
LB003	2017_05_26	POST	9	9	0.153	31	48.9484127
LB003	2017_05_26	POST	8	8	0.11	32	48.9484127
LB003	2017_05_26	POST	11	11	0.152	33	48.9484127
LB003	2017_05_26	POST	-2	-2	0.126	34	48.9484127
LB003	2017_05_26	POST	1	1	0.088	35	48.9484127
LB003	2017_05_26	POST	0	0	0.079	36	48.9484127
LB003	2017_05_26	POST	8	8	0.169	37	48.9484127
LB003	2017_05_26	POST	12	12	0.315	38	48.9484127
LB003	2017_05_26	POST	12	12	0.143	39	48.9484127
LB003	2017_05_26	POST	10	10	0.106	40	48.9484127
LB003	2017_05_26	POST	13	13	0.147	41	48.9484127
LB003	2017_05_26	POST	14	14	0.111	42	48.9484127
LB003	2017_05_26	POST	11	11	0.154	43	48.9484127
LB003	2017_05_26	POST	5	7	0.144	44	48.9484127
LB003	2017_05_26	POST	6	6	0.138	45	48.9484127
LB003	2017_05_26	POST	14	14	0.132	46	48.9484127
LB003	2017_05_26	POST	9	9	0.154	47	48.9484127
LB003	2017_05_26	POST	6	6	0.127	48	48.9484127
LB003	2017_05_26	POST	2	2	0.124	49	48.9484127
LB003	2017_05_26	POST	1	1	0.103	50	48.9484127
LB004	2017_02_25	PRE	11	11	0.154	1	0
LB004	2017_02_25	PRE	4	4	0.112	2	0
LB004	2017_02_25	PRE	1	1	0.16	3	0
LB004	2017_02_25	PRE	15	15	0.123	4	0
LB004	2017_02_25	PRE	-4	-4	0.217	5	0
LB004	2017_02_25	PRE	10	10	0.148	6	0
LB004	2017_02_25	PRE	0	0	0.157	7	0
LB004	2017_02_25	PRE	12	12	0.145	8	0
LB004	2017_02_25	PRE	-5	-5	0.172	9	0
LB004	2017_02_25	PRE	-2	-2	0.114	10	0
LB004	2017_02_25	PRE	5	5	0.157	11	0
LB004	2017_02_25	PRE	-7	-7	0.173	12	0
LB004	2017_02_25	PRE	-1	-1	0.141	13	0
LB004	2017_02_25	PRE	5	5	0.138	14	0
LB004	2017_02_25	PRE	9	9	0.175	15	0
LB004	2017_02_25	PRE	8	8	0.157	16	0
LB004	2017_02_25	PRE	-2	-2	0.217	17	0
LB004	2017_02_25	PRE	-2	-2	0.109	18	0
LB004	2017_02_25	PRE	-2	-2	0.142	19	0
LB004	2017_02_25	PRE	14	14	0.242	20	0
LB004	2017_02_25	PRE	6	6	0.157	21	0
LB004	2017_02_25	PRE	2	2	0.115	22	0
LB004	2017_02_25	PRE	10	10	0.142	23	0
LB004	2017_02_25	PRE	12	12	0.114	24	0
LB004	2017_02_25	PRE	-3	-3	0.135	25	0
LB004	2017_02_25	PRE	14	14	0.146	26	0
LB004	2017_02_25	PRE	6	6	0.144	27	0
LB004	2017_02_25	PRE	1	1	0.138	28	0
LB004	2017_02_25	PRE	7	7	0.153	29	0
LB004	2017_02_25	PRE	14	6	0.2	30	0
LB004	2017_02_25	PRE	-3	-3	0.13	31	0
LB004	2017_02_25	PRE	6	6	0.165	32	0
LB004	2017_02_25	PRE	16	16	0.23	33	0
LB004	2017_02_25	PRE	-1	1	0.142	34	0
LB004	2017_02_25	PRE	11	11	0.134	35	0
LB004	2017_02_25	PRE	8	8	0.125	36	0
LB004	2017_02_25	PRE	17	17	0.211	37	0
LB004	2017_02_25	PRE	-5	-5	0.24	38	0
LB004	2017_02_25	PRE	13	13	0.233	39	0
LB004	2017_02_25	PRE	-7	-7	0.213	40	0
LB004	2017_02_25	PRE	5	5	0.154	41	0
LB004	2017_02_25	PRE	1	1	0.11	42	0
LB004	2017_02_25	PRE	0	0	0.108	43	0
LB004	2017_02_25	PRE	7	7	0.117	44	0
LB004	2017_02_25	PRE	-4	-4	0.148	45	0
LB004	2017_02_25	PRE	3	3	0.119	46	0
LB004	2017_02_25	PRE	9	9	0.14	47	0
LB004	2017_02_25	PRE	10	10	0.096	48	0
LB004	2017_02_25	PRE	-3	-3	0.174	49	0
LB004	2017_02_25	PRE	-2	-2	0.097	50	0
LB004	2017_04_21	POST	-6	-6	0.198	1	57.80666667
LB004	2017_04_21	POST	4	4	0.135	2	57.80666667
LB004	2017_04_21	POST	9	9	0.182	3	57.80666667
LB004	2017_04_21	POST	9	9	0.1	4	57.80666667
LB004	2017_04_21	POST	-5	-5	0.214	5	57.80666667
LB004	2017_04_21	POST	10	10	0.104	6	57.80666667
LB004	2017_04_21	POST	10	10	0.153	7	57.80666667
LB004	2017_04_21	POST	14	14	0.19	8	57.80666667
LB004	2017_04_21	POST	6	6	0.199	9	57.80666667
LB004	2017_04_21	POST	14	14	0.116	10	57.80666667
LB004	2017_04_21	POST	16	16	0.159	11	57.80666667
LB004	2017_04_21	POST	-3	-3	0.213	12	57.80666667
LB004	2017_04_21	POST	15	15	0.218	13	57.80666667
LB004	2017_04_21	POST	6	6	0.121	14	57.80666667
LB004	2017_04_21	POST	7	7	0.14	15	57.80666667
LB004	2017_04_21	POST	8	8	0.106	16	57.80666667
LB004	2017_04_21	POST	3	3	0.202	17	57.80666667
LB004	2017_04_21	POST	-3	-3	0.167	18	57.80666667
LB004	2017_04_21	POST	11	11	0.207	19	57.80666667
LB004	2017_04_21	POST	7	7	0.115	20	57.80666667
LB004	2017_04_21	POST	-2	-2	0.193	21	57.80666667
LB004	2017_04_21	POST	-2	-2	0.099	22	57.80666667
LB004	2017_04_21	POST	12	12	0.246	23	57.80666667
LB004	2017_04_21	POST	8	8	0.109	24	57.80666667
LB004	2017_04_21	POST	2	2	0.148	25	57.80666667
LB004	2017_04_21	POST	-6	-6	0.201	26	57.80666667
LB004	2017_04_21	POST	-2	-2	0.19	27	57.80666667
LB004	2017_04_21	POST	8	8	0.104	28	57.80666667
LB004	2017_04_21	POST	4	4	0.147	29	57.80666667
LB004	2017_04_21	POST	1	1	0.187	30	57.80666667
LB004	2017_04_21	POST	11	11	0.198	31	57.80666667
LB004	2017_04_21	POST	6	6	0.159	32	57.80666667
LB004	2017_04_21	POST	10	10	0.171	33	57.80666667
LB004	2017_04_21	POST	4	4	0.115	34	57.80666667
LB004	2017_04_21	POST	9	9	0.132	35	57.80666667
LB004	2017_04_21	POST	11	11	0.111	36	57.80666667
LB004	2017_04_21	POST	-7	-7	0.179	37	57.80666667
LB004	2017_04_21	POST	0	0	0.088	38	57.80666667
LB004	2017_04_21	POST	-1	-1	0.135	39	57.80666667
LB004	2017_04_21	POST	2	2	0.097	40	57.80666667
LB004	2017_04_21	POST	5	5	0.154	41	57.80666667
LB004	2017_04_21	POST	1	1	0.12	42	57.80666667
LB004	2017_04_21	POST	5	5	0.137	43	57.80666667
LB004	2017_04_21	POST	2	2	0.104	44	57.80666667
LB004	2017_04_21	POST	18	18	0.266	45	57.80666667
LB004	2017_04_21	POST	-4	-4	0.238	46	57.80666667
LB004	2017_04_21	POST	0	0	0.113	47	57.80666667
LB004	2017_04_21	POST	5	5	0.113	48	57.80666667
LB004	2017_04_21	POST	-1	-1	0.162	49	57.80666667
LB004	2017_04_21	POST	2	2	0.092	50	57.80666667
LB005	2017_03_03	PRE	3	3	0.119	1	0
LB005	2017_03_03	PRE	-2	-2	0.187	2	0
LB005	2017_03_03	PRE	8	8	0.095	3	0
LB005	2017_03_03	PRE	-6	-6	0.209	4	0
LB005	2017_03_03	PRE	1	1	0.139	5	0
LB005	2017_03_03	PRE	-5	-5	0.145	6	0
LB005	2017_03_03	PRE	8	8	0.162	7	0
LB005	2017_03_03	PRE	13	13	0.152	8	0
LB005	2017_03_03	PRE	2	2	0.094	9	0
LB005	2017_03_03	PRE	-1	-1	0.131	10	0
LB005	2017_03_03	PRE	-1	-1	0.09	11	0
LB005	2017_03_03	PRE	2	2	0.156	12	0
LB005	2017_03_03	PRE	0	0	0.081	13	0
LB005	2017_03_03	PRE	-6	-6	0.152	14	0
LB005	2017_03_03	PRE	0	0	0.089	15	0
LB005	2017_03_03	PRE	16	16	0.246	16	0
LB005	2017_03_03	PRE	3	3	0.109	17	0
LB005	2017_03_03	PRE	7	7	0.128	18	0
LB005	2017_03_03	PRE	7	7	0.111	19	0
LB005	2017_03_03	PRE	5	5	0.153	20	0
LB005	2017_03_03	PRE	-4	-4	0.172	21	0
LB005	2017_03_03	PRE	16	16	0.253	22	0
LB005	2017_03_03	PRE	5	5	0.132	23	0
LB005	2017_03_03	PRE	-3	-3	0.15	24	0
LB005	2017_03_03	PRE	16	16	0.203	25	0
LB005	2017_03_03	PRE	3	3	0.133	26	0
LB005	2017_03_03	PRE	13	0	0.056	27	0
LB005	2017_03_03	PRE	5	5	0.167	28	0
LB005	2017_03_03	PRE	1	1	0.123	29	0
LB005	2017_03_03	PRE	4	4	0.149	30	0
LB005	2017_03_03	PRE	8	8	0.143	31	0
LB005	2017_03_03	PRE	13	13	0.132	32	0
LB005	2017_03_03	PRE	7	8	0.127	33	0
LB005	2017_03_03	PRE	7	7	0.116	34	0
LB005	2017_03_03	PRE	6	6	0.122	35	0
LB005	2017_03_03	PRE	0	0	0.124	36	0
LB005	2017_03_03	PRE	18	18	0.184	37	0
LB005	2017_03_03	PRE	0	0	0.111	38	0
LB005	2017_03_03	PRE	8	8	0.181	39	0
LB005	2017_04_29	POST	-4	-4	0.206	1	65.81623932
LB005	2017_04_29	POST	-1	-1	0.085	2	65.81623932
LB005	2017_04_29	POST	-2	-2	0.124	3	65.81623932
LB005	2017_04_29	POST	9	9	0.162	4	65.81623932
LB005	2017_04_29	POST	-2	-2	0.166	5	65.81623932
LB005	2017_04_29	POST	5	5	0.136	6	65.81623932
LB005	2017_04_29	POST	-3	-3	0.133	7	65.81623932
LB005	2017_04_29	POST	4	4	0.122	8	65.81623932
LB005	2017_04_29	POST	12	12	0.139	9	65.81623932
LB005	2017_04_29	POST	-1	-1	0.112	10	65.81623932
LB005	2017_04_29	POST	10	10	0.175	11	65.81623932
LB005	2017_04_29	POST	8	8	0.114	12	65.81623932
LB005	2017_04_29	POST	-2	-2	0.129	13	65.81623932
LB005	2017_04_29	POST	4	4	0.101	14	65.81623932
LB005	2017_04_29	POST	8	8	0.143	15	65.81623932
LB005	2017_04_29	POST	11	11	0.12	16	65.81623932
LB005	2017_04_29	POST	9	9	0.131	17	65.81623932
LB005	2017_04_29	POST	-5	-5	0.22	18	65.81623932
LB005	2017_04_29	POST	5	5	0.213	19	65.81623932
LB005	2017_04_29	POST	7	7	0.101	20	65.81623932
LB005	2017_04_29	POST	10	10	0.254	21	65.81623932
LB005	2017_04_29	POST	6	6	0.1	22	65.81623932
LB005	2017_04_29	POST	11	11	0.143	23	65.81623932
LB005	2017_04_29	POST	12	12	0.105	24	65.81623932
LB005	2017_04_29	POST	-8	8	0.17	25	65.81623932
LB005	2017_04_29	POST	-4	-4	0.252	26	65.81623932
LB005	2017_04_29	POST	4	4	0.261	27	65.81623932
LB005	2017_04_29	POST	10	10	0.129	28	65.81623932
LB005	2017_04_29	POST	0	0	0.112	29	65.81623932
LB005	2017_04_29	POST	0	0	0.064	30	65.81623932
LB005	2017_04_29	POST	-6	-6	0.24	31	65.81623932
LB005	2017_04_29	POST	4	4	0.12	32	65.81623932
LB005	2017_04_29	POST	9	9	0.161	33	65.81623932
LB005	2017_04_29	POST	9	9	0.134	34	65.81623932
LB005	2017_04_29	POST	-5	-5	0.194	35	65.81623932
LB005	2017_04_29	POST	10	10	0.121	36	65.81623932
LB005	2017_04_29	POST	10	10	0.168	37	65.81623932
LB005	2017_04_29	POST	14	14	0.197	38	65.81623932
LB005	2017_04_29	POST	6	7	0.149	39	65.81623932
LB005	2017_04_29	POST	14	14	0.112	40	65.81623932
LB005	2017_04_29	POST	16	16	0.205	41	65.81623932
LB005	2017_04_29	POST	-3	-3	0.157	42	65.81623932
LB005	2017_04_29	POST	15	15	0.19	43	65.81623932
LB005	2017_04_29	POST	6	6	0.107	44	65.81623932
LB005	2017_04_29	POST	7	7	0.138	45	65.81623932
LB005	2017_04_29	POST	8	8	0.116	46	65.81623932
LB005	2017_04_29	POST	3	3	0.156	47	65.81623932
LB005	2017_04_29	POST	-3	-3	0.171	48	65.81623932
LB005	2017_04_29	POST	11	11	0.15	49	65.81623932
LB005	2017_04_29	POST	7	7	0.105	50	65.81623932
LB006	2017_03_25	PRE	1	1	0.155	1	0
LB006	2017_03_25	PRE	-4	-4	0.197	2	0
LB006	2017_03_25	PRE	15	15	0.238	3	0
LB006	2017_03_25	PRE	1	1	0.11	4	0
LB006	2017_03_25	PRE	-2	-2	0.145	5	0
LB006	2017_03_25	PRE	2	2	0.115	6	0
LB006	2017_03_25	PRE	6	6	0.143	7	0
LB006	2017_03_25	PRE	11	11	0.135	8	0
LB006	2017_03_25	PRE	7	7	0.153	9	0
LB006	2017_03_25	PRE	16	16	0.134	10	0
LB006	2017_03_25	PRE	-2	-2	0.138	11	0
LB006	2017_03_25	PRE	0	0	0.094	12	0
LB006	2017_03_25	PRE	5	5	0.146	13	0
LB006	2017_03_25	PRE	-4	-4	0.186	14	0
LB006	2017_03_25	PRE	17	17	0.251	15	0
LB006	2017_03_25	PRE	13	13	0.266	16	0
LB006	2017_03_25	PRE	5	5	0.131	17	0
LB006	2017_03_25	PRE	15	15	0.132	18	0
LB006	2017_03_25	PRE	-3	-3	0.227	19	0
LB006	2017_03_25	PRE	7	7	0.104	20	0
LB006	2017_03_25	PRE	13	13	0.341	21	0
LB006	2017_03_25	PRE	1	1	0.106	22	0
LB006	2017_03_25	PRE	10	10	0.14	23	0
LB006	2017_03_25	PRE	-2	-2	0.123	24	0
LB006	2017_03_25	PRE	13	13	0.159	25	0
LB006	2017_03_25	PRE	1	1	0.13	26	0
LB006	2017_03_25	PRE	-8	-8	0.247	27	0
LB006	2017_03_25	PRE	-5	-5	0.198	28	0
LB006	2017_03_25	PRE	1	1	0.137	29	0
LB006	2017_03_25	PRE	2	2	0.104	30	0
LB006	2017_03_25	PRE	0	0	0.144	31	0
LB006	2017_03_25	PRE	14	14	0.194	32	0
LB006	2017_03_25	PRE	-4	-4	0.246	33	0
LB006	2017_03_25	PRE	16	16	0.25	34	0
LB006	2017_03_25	PRE	-3	-3	0.195	35	0
LB006	2017_03_25	PRE	5	5	0.128	36	0
LB006	2017_03_25	PRE	-2	-2	0.127	37	0
LB006	2017_03_25	PRE	10	10	0.118	38	0
LB006	2017_03_25	PRE	3	3	0.124	39	0
LB006	2017_03_25	PRE	-5	-2	0.109	40	0
LB006	2017_03_25	PRE	-5	-5	0.155	41	0
LB006	2017_03_25	PRE	5	5	0.139	42	0
LB006	2017_03_25	PRE	0	0	0.124	43	0
LB006	2017_03_25	PRE	9	9	0.121	44	0
LB006	2017_03_25	PRE	8	8	0.16	45	0
LB006	2017_03_25	PRE	2	2	0.109	46	0
LB006	2017_03_25	PRE	-9	-9	0.234	47	0
LB006	2017_03_25	PRE	-6	-6	0.131	48	0
LB006	2017_03_25	PRE	6	6	0.153	49	0
LB006	2017_03_25	PRE	15	15	0.167	50	0
LB006	2017_04_29	POST	5	5	0.129	1	73.05376344
LB006	2017_04_29	POST	-4	-4	0.189	2	73.05376344
LB006	2017_04_29	POST	4	4	0.127	3	73.05376344
LB006	2017_04_29	POST	-2	-2	0.104	4	73.05376344
LB006	2017_04_29	POST	6	6	0.11	5	73.05376344
LB006	2017_04_29	POST	9	9	0.073	6	73.05376344
LB006	2017_04_29	POST	-2	-2	0.112	7	73.05376344
LB006	2017_04_29	POST	5	5	0.105	8	73.05376344
LB006	2017_04_29	POST	1	1	0.101	9	73.05376344
LB006	2017_04_29	POST	7	7	0.092	10	73.05376344
LB006	2017_04_29	POST	4	4	0.106	11	73.05376344
LB006	2017_04_29	POST	11	11	0.099	12	73.05376344
LB006	2017_04_29	POST	12	2	0.142	13	73.05376344
LB006	2017_04_29	POST	3	3	0.077	14	73.05376344
LB006	2017_04_29	POST	8	8	0.122	15	73.05376344
LB006	2017_04_29	POST	10	10	0.077	16	73.05376344
LB006	2017_04_29	POST	4	4	0.11	17	73.05376344
LB006	2017_04_29	POST	-2	12	0.139	18	73.05376344
LB006	2017_04_29	POST	7	7	0.122	19	73.05376344
LB006	2017_04_29	POST	-2	-2	0.109	20	73.05376344
LB006	2017_04_29	POST	-8	-8	0.24	21	73.05376344
LB006	2017_04_29	POST	-7	-7	0.107	22	73.05376344
LB006	2017_04_29	POST	-2	-2	0.137	23	73.05376344
LB006	2017_04_29	POST	8	8	0.103	24	73.05376344
LB006	2017_04_29	POST	14	14	0.225	25	73.05376344
LB006	2017_04_29	POST	-1	-1	0.078	26	73.05376344
LB006	2017_04_29	POST	3	3	0.109	27	73.05376344
LB006	2017_04_29	POST	13	13	0.09	28	73.05376344
LB006	2017_04_29	POST	-3	-3	0.116	29	73.05376344
LB006	2017_04_29	POST	1	1	0.098	30	73.05376344
LB006	2017_04_29	POST	9	9	0.112	31	73.05376344
LB006	2017_04_29	POST	11	11	0.09	32	73.05376344
LB006	2017_04_29	POST	0	0	0.081	33	73.05376344
LB006	2017_04_29	POST	6	6	0.077	34	73.05376344
LB006	2017_04_29	POST	11	11	0.104	35	73.05376344
LB006	2017_04_29	POST	-5	-5	0.214	36	73.05376344
LB006	2017_04_29	POST	5	5	0.118	37	73.05376344
LB006	2017_04_29	POST	2	2	0.075	38	73.05376344
LB006	2017_04_29	POST	8	8	0.112	39	73.05376344
LB006	2017_04_29	POST	11	11	0.135	40	73.05376344
LB006	2017_04_29	POST	1	1	0.121	41	73.05376344
LB006	2017_04_29	POST	2	2	0.078	42	73.05376344
LB006	2017_04_29	POST	2	2	0.09	43	73.05376344
LB006	2017_04_29	POST	7	7	0.096	44	73.05376344
LB006	2017_04_29	POST	-5	-5	0.111	45	73.05376344
LB006	2017_04_29	POST	16	16	0.188	46	73.05376344
LB006	2017_04_29	POST	3	3	0.121	47	73.05376344
LB006	2017_04_29	POST	6	6	0.088	48	73.05376344
LB006	2017_04_29	POST	7	7	0.109	49	73.05376344
LB006	2017_04_29	POST	-7	-7	0.196	50	73.05376344
LB007	2017_02_25	PRE	4	4	0.128	1	0
LB007	2017_02_25	PRE	13	13	0.127	2	0
LB007	2017_02_25	PRE	7	7	0.134	3	0
LB007	2017_02_25	PRE	1	1	0.107	4	0
LB007	2017_02_25	PRE	5	5	0.203	5	0
LB007	2017_02_25	PRE	12	12	0.109	6	0
LB007	2017_02_25	PRE	2	2	0.11	7	0
LB007	2017_02_25	PRE	-2	-2	0.265	8	0
LB007	2017_02_25	PRE	0	0	0.099	9	0
LB007	2017_02_25	PRE	7	7	0.141	10	0
LB007	2017_02_25	PRE	13	13	0.12	11	0
LB007	2017_02_25	PRE	9	9	0.14	12	0
LB007	2017_02_25	PRE	2	2	0.19	13	0
LB007	2017_02_25	PRE	7	7	0.098	14	0
LB007	2017_02_25	PRE	-2	-2	0.138	15	0
LB007	2017_02_25	PRE	8	8	0.092	16	0
LB007	2017_02_25	PRE	4	4	0.151	17	0
LB007	2017_02_25	PRE	-5	-5	0.135	18	0
LB007	2017_02_25	PRE	4	4	0.112	19	0
LB007	2017_02_25	PRE	16	16	0.209	20	0
LB007	2017_02_25	PRE	5	5	0.12	21	0
LB007	2017_02_25	PRE	-1	-1	0.17	22	0
LB007	2017_02_25	PRE	14	14	0.137	23	0
LB007	2017_02_25	PRE	7	7	0.099	24	0
LB007	2017_02_25	PRE	-5	-5	0.156	25	0
LB007	2017_02_25	PRE	12	12	0.091	26	0
LB007	2017_02_25	PRE	6	6	0.128	27	0
LB007	2017_02_25	PRE	11	11	0.1	28	0
LB007	2017_02_25	PRE	11	11	0.122	29	0
LB007	2017_02_25	PRE	12	12	0.143	30	0
LB007	2017_02_25	PRE	1	1	0.133	31	0
LB007	2017_02_25	PRE	-1	-1	0.106	32	0
LB007	2017_02_25	PRE	-4	-4	0.195	33	0
LB007	2017_02_25	PRE	12	12	0.159	34	0
LB007	2017_02_25	PRE	3	3	0.15	35	0
LB007	2017_02_25	PRE	12	12	0.134	36	0
LB007	2017_02_25	PRE	13	13	0.122	37	0
LB007	2017_02_25	PRE	-8	-8	0.246	38	0
LB007	2017_02_25	PRE	-4	-4	0.124	39	0
LB007	2017_02_25	PRE	-3	-3	0.167	40	0
LB007	2017_02_25	PRE	-4	-4	0.142	41	0
LB007	2017_02_25	PRE	14	14	0.225	42	0
LB007	2017_02_25	PRE	-3	-3	0.165	43	0
LB007	2017_02_25	PRE	8	8	0.099	44	0
LB007	2017_02_25	PRE	-1	-1	0.162	45	0
LB007	2017_02_25	PRE	6	6	0.109	46	0
LB007	2017_02_25	PRE	8	8	0.119	47	0
LB007	2017_02_25	PRE	18	18	0.239	48	0
LB007	2017_02_25	PRE	11	11	0.147	49	0
LB007	2017_02_25	PRE	1	1	0.136	50	0
LB007	2017_04_08	POST	4	4	0.134	1	60.99494949
LB007	2017_04_08	POST	4	4	0.079	2	60.99494949
LB007	2017_04_08	POST	2	2	0.16	3	60.99494949
LB007	2017_04_08	POST	1	1	0.095	4	60.99494949
LB007	2017_04_08	POST	-6	-6	0.236	5	60.99494949
LB007	2017_04_08	POST	10	10	0.207	6	60.99494949
LB007	2017_04_08	POST	6	6	0.141	7	60.99494949
LB007	2017_04_08	POST	-2	-2	0.258	8	60.99494949
LB007	2017_04_08	POST	12	12	0.194	9	60.99494949
LB007	2017_04_08	POST	14	14	0.264	10	60.99494949
LB007	2017_04_08	POST	4	4	0.167	11	60.99494949
LB007	2017_04_08	POST	-2	-2	0.226	12	60.99494949
LB007	2017_04_08	POST	2	2	0.169	13	60.99494949
LB007	2017_04_08	POST	-2	-2	0.092	14	60.99494949
LB007	2017_04_08	POST	-3	-3	0.122	15	60.99494949
LB007	2017_04_08	POST	8	8	0.228	16	60.99494949
LB007	2017_04_08	POST	14	14	0.251	17	60.99494949
LB007	2017_04_08	POST	9	9	0.105	18	60.99494949
LB007	2017_04_08	POST	-1	-1	0.14	19	60.99494949
LB007	2017_04_08	POST	12	12	0.216	20	60.99494949
LB007	2017_04_08	POST	9	9	0.115	21	60.99494949
LB007	2017_04_08	POST	7	7	0.084	22	60.99494949
LB007	2017_04_08	POST	13	13	0.121	23	60.99494949
LB007	2017_04_08	POST	8	8	0.1	24	60.99494949
LB007	2017_04_08	POST	8	8	0.124	25	60.99494949
LB007	2017_04_08	POST	7	7	0.097	26	60.99494949
LB007	2017_04_08	POST	12	12	0.168	27	60.99494949
LB007	2017_04_08	POST	12	12	0.122	28	60.99494949
LB007	2017_04_08	POST	7	7	0.102	29	60.99494949
LB007	2017_04_08	POST	2	2	0.09	30	60.99494949
LB007	2017_04_08	POST	3	3	0.106	31	60.99494949
LB007	2017_04_08	POST	14	14	0.132	32	60.99494949
LB007	2017_04_08	POST	4	4	0.115	33	60.99494949
LB007	2017_04_08	POST	5	5	0.082	34	60.99494949
LB007	2017_04_08	POST	11	11	0.141	35	60.99494949
LB007	2017_04_08	POST	-7	-7	0.213	36	60.99494949
LB007	2017_04_08	POST	13	13	0.236	37	60.99494949
LB007	2017_04_08	POST	13	13	0.145	38	60.99494949
LB007	2017_04_08	POST	11	11	0.15	39	60.99494949
LB007	2017_04_08	POST	7	7	0.093	40	60.99494949
LB007	2017_04_08	POST	6	6	0.118	41	60.99494949
LB007	2017_04_08	POST	-2	-2	0.152	42	60.99494949
LB007	2017_04_08	POST	-1	-1	0.108	43	60.99494949
LB007	2017_04_08	POST	17	17	0.243	44	60.99494949
LB007	2017_04_08	POST	4	4	0.115	45	60.99494949
LB007	2017_04_08	POST	11	11	0.131	46	60.99494949
LB007	2017_04_08	POST	4	4	0.165	47	60.99494949
LB007	2017_04_08	POST	2	2	0.075	48	60.99494949
LB007	2017_04_08	POST	8	8	0.122	49	60.99494949
LB007	2017_04_08	POST	3	3	0.113	50	60.99494949
LB008	2017_03_03	PRE	1	1	0.137	1	0
LB008	2017_03_03	PRE	-4	-4	0.221	2	0
LB008	2017_03_03	PRE	15	15	0.254	3	0
LB008	2017_03_03	PRE	1	1	0.109	4	0
LB008	2017_03_03	PRE	-2	-2	0.184	5	0
LB008	2017_03_03	PRE	2	2	0.123	6	0
LB008	2017_03_03	PRE	6	6	0.141	7	0
LB008	2017_03_03	PRE	11	11	0.131	8	0
LB008	2017_03_03	PRE	7	7	0.136	9	0
LB008	2017_03_03	PRE	16	16	0.187	10	0
LB008	2017_03_03	PRE	-2	-2	0.187	11	0
LB008	2017_03_03	PRE	0	0	0.096	12	0
LB008	2017_03_03	PRE	5	5	0.146	13	0
LB008	2017_03_03	PRE	-4	-4	0.218	14	0
LB008	2017_03_03	PRE	17	17	0.304	15	0
LB008	2017_03_03	PRE	13	13	0.155	16	0
LB008	2017_03_03	PRE	5	5	0.149	17	0
LB008	2017_03_03	PRE	15	15	0.141	18	0
LB008	2017_03_03	PRE	-3	-3	0.238	19	0
LB008	2017_03_03	PRE	7	7	0.213	20	0
LB008	2017_03_03	PRE	13	13	0.186	21	0
LB008	2017_03_03	PRE	1	1	0.119	22	0
LB008	2017_03_03	PRE	10	10	0.132	23	0
LB008	2017_03_03	PRE	-2	-2	0.112	24	0
LB008	2017_03_03	PRE	13	13	0.234	25	0
LB008	2017_03_03	PRE	1	1	0.125	26	0
LB008	2017_03_03	PRE	-8	-8	0.264	27	0
LB008	2017_03_03	PRE	-5	5	0.252	28	0
LB008	2017_03_03	PRE	1	2	0.159	29	0
LB008	2017_03_03	PRE	2	2	0.114	30	0
LB008	2017_03_03	PRE	0	0	0.105	31	0
LB008	2017_03_03	PRE	14	14	0.194	32	0
LB008	2017_03_03	PRE	-4	-4	0.235	33	0
LB008	2017_03_03	PRE	16	16	0.203	34	0
LB008	2017_03_03	PRE	-3	-3	0.233	35	0
LB008	2017_03_03	PRE	5	5	0.13	36	0
LB008	2017_03_03	PRE	-2	-2	0.127	37	0
LB008	2017_03_03	PRE	10	10	0.105	38	0
LB008	2017_03_03	PRE	3	3	0.134	39	0
LB008	2017_03_03	PRE	-5	-5	0.121	40	0
LB008	2017_03_03	PRE	-5	-5	0.169	41	0
LB008	2017_03_03	PRE	5	5	0.126	42	0
LB008	2017_03_03	PRE	0	0	0.131	43	0
LB008	2017_03_03	PRE	9	9	0.094	44	0
LB008	2017_03_03	PRE	8	8	0.141	45	0
LB008	2017_03_03	PRE	2	2	0.097	46	0
LB008	2017_03_03	PRE	-9	-9	0.206	47	0
LB008	2017_03_03	PRE	-6	-6	0.146	48	0
LB008	2017_03_03	PRE	6	6	0.133	49	0
LB008	2017_03_03	PRE	15	15	0.232	50	0
LB008	2017_03_31	POST	4	4	0.157	1	51.76
LB008	2017_03_31	POST	13	13	0.13	2	51.76
LB008	2017_03_31	POST	7	7	0.16	3	51.76
LB008	2017_03_31	POST	1	1	0.107	4	51.76
LB008	2017_03_31	POST	5	5	0.125	5	51.76
LB008	2017_03_31	POST	12	12	0.16	6	51.76
LB008	2017_03_31	POST	2	2	0.137	7	51.76
LB008	2017_03_31	POST	-2	-2	0.156	8	51.76
LB008	2017_03_31	POST	0	0	0.125	9	51.76
LB008	2017_03_31	POST	7	7	0.117	10	51.76
LB008	2017_03_31	POST	13	13	0.196	11	51.76
LB008	2017_03_31	POST	9	9	0.105	12	51.76
LB008	2017_03_31	POST	2	2	0.14	13	51.76
LB008	2017_03_31	POST	7	7	0.092	14	51.76
LB008	2017_03_31	POST	-2	-2	0.133	15	51.76
LB008	2017_03_31	POST	8	8	0.099	16	51.76
LB008	2017_03_31	POST	4	4	0.113	17	51.76
LB008	2017_03_31	POST	-5	-5	0.268	18	51.76
LB008	2017_03_31	POST	4	4	0.133	19	51.76
LB008	2017_03_31	POST	16	16	0.181	20	51.76
LB008	2017_03_31	POST	5	5	0.127	21	51.76
LB008	2017_03_31	POST	-1	-1	0.152	22	51.76
LB008	2017_03_31	POST	14	14	0.185	23	51.76
LB008	2017_03_31	POST	7	7	0.138	24	51.76
LB008	2017_03_31	POST	-5	-5	0.196	25	51.76
LB008	2017_03_31	POST	12	12	0.157	26	51.76
LB008	2017_03_31	POST	6	6	0.131	27	51.76
LB008	2017_03_31	POST	11	11	0.106	28	51.76
LB008	2017_03_31	POST	11	11	0.134	29	51.76
LB008	2017_03_31	POST	12	12	0.207	30	51.76
LB008	2017_03_31	POST	1	1	0.137	31	51.76
LB008	2017_03_31	POST	-1	-1	0.091	32	51.76
LB008	2017_03_31	POST	-4	-4	0.143	33	51.76
LB008	2017_03_31	POST	12	12	0.164	34	51.76
LB008	2017_03_31	POST	3	3	0.138	35	51.76
LB008	2017_03_31	POST	12	12	0.11	36	51.76
LB008	2017_03_31	POST	13	13	0.153	37	51.76
LB008	2017_03_31	POST	-8	0	0.078	38	51.76
LB008	2017_03_31	POST	-4	0	0.223	39	51.76
LB008	2017_03_31	POST	-3	-3	0.131	40	51.76
LB008	2017_03_31	POST	-4	-4	0.13	41	51.76
LB008	2017_03_31	POST	14	14	0.235	42	51.76
LB008	2017_03_31	POST	-3	-3	0.227	43	51.76
LB008	2017_03_31	POST	8	8	0.122	44	51.76
LB008	2017_03_31	POST	-1	-1	0.147	45	51.76
LB008	2017_03_31	POST	6	6	0.144	46	51.76
LB008	2017_03_31	POST	8	8	0.163	47	51.76
LB008	2017_03_31	POST	18	18	0.18	48	51.76
LB008	2017_03_31	POST	11	11	0.138	49	51.76
LB008	2017_03_31	POST	1	1	0.107	50	51.76
LB009	2017_04_08	PRE	10	10	0.168	1	0
LB009	2017_04_08	PRE	7	7	0.136	2	0
LB009	2017_04_08	PRE	-5	5	0.167	3	0
LB009	2017_04_08	PRE	11	11	0.129	4	0
LB009	2017_04_08	PRE	3	3	0.139	5	0
LB009	2017_04_08	PRE	3	3	0.098	6	0
LB009	2017_04_08	PRE	14	14	0.143	7	0
LB009	2017_04_08	PRE	11	11	0.122	8	0
LB009	2017_04_08	PRE	-2	0	0.187	9	0
LB009	2017_04_08	PRE	3	0	0.061	10	0
LB009	2017_04_08	PRE	7	7	0.139	11	0
LB009	2017_04_08	PRE	-2	-2	0.227	12	0
LB009	2017_04_08	PRE	7	0	0.084	13	0
LB009	2017_04_08	PRE	14	14	0.192	14	0
LB009	2017_04_08	PRE	9	9	0.17	15	0
LB009	2017_04_08	PRE	1	1	0.117	16	0
LB009	2017_04_08	PRE	10	10	0.178	17	0
LB009	2017_04_08	PRE	-3	-3	0.165	18	0
LB009	2017_04_08	PRE	-6	-6	0.319	19	0
LB009	2017_04_08	PRE	6	6	0.126	20	0
LB009	2017_04_08	PRE	0	0	0.128	21	0
LB009	2017_04_08	PRE	0	0	0.053	22	0
LB009	2017_04_08	PRE	0	0	0.065	23	0
LB009	2017_04_08	PRE	4	4	0.144	24	0
LB009	2017_04_08	PRE	11	11	0.161	25	0
LB009	2017_04_08	PRE	-1	-1	0.167	26	0
LB009	2017_04_08	PRE	0	0	0.107	27	0
LB009	2017_04_08	PRE	4	4	0.109	28	0
LB009	2017_04_08	PRE	16	16	0.205	29	0
LB009	2017_04_08	PRE	5	5	0.107	30	0
LB009	2017_04_08	PRE	6	6	0.154	31	0
LB009	2017_04_08	PRE	5	5	0.099	32	0
LB009	2017_04_08	PRE	-3	-3	0.366	33	0
LB009	2017_04_08	PRE	9	9	0.139	34	0
LB009	2017_04_08	PRE	13	13	0.141	35	0
LB009	2017_04_08	PRE	-2	-2	0.195	36	0
LB009	2017_04_08	PRE	9	9	0.376	37	0
LB009	2017_04_08	PRE	1	0	0.09	38	0
LB009	2017_04_08	PRE	6	6	0.129	39	0
LB009	2017_04_08	PRE	16	16	0.137	40	0
LB009	2017_04_08	PRE	-1	-1	0.146	41	0
LB009	2017_04_08	PRE	6	5	0.126	42	0
LB009	2017_04_08	PRE	-2	-2	0.227	43	0
LB009	2017_04_08	PRE	6	6	0.131	44	0
LB009	2017_04_08	PRE	8	8	0.176	45	0
LB009	2017_04_08	PRE	1	1	0.128	46	0
LB009	2017_04_08	PRE	3	3	0.118	47	0
LB009	2017_04_08	PRE	11	11	0.126	48	0
LB009	2017_04_08	PRE	8	8	0.183	49	0
LB009	2017_04_08	PRE	-2	-2	0.173	50	0
LB009	2017_05_12	POST	8	8	0.111	1	38.46969697
LB009	2017_05_12	POST	5	5	0.093	2	38.46969697
LB009	2017_05_12	POST	1	1	0.099	3	38.46969697
LB009	2017_05_12	POST	1	1	0.075	4	38.46969697
LB009	2017_05_12	POST	9	9	0.105	5	38.46969697
LB009	2017_05_12	POST	11	11	0.099	6	38.46969697
LB009	2017_05_12	POST	1	1	0.11	7	38.46969697
LB009	2017_05_12	POST	9	9	0.111	8	38.46969697
LB009	2017_05_12	POST	8	8	0.103	9	38.46969697
LB009	2017_05_12	POST	8	8	0.077	10	38.46969697
LB009	2017_05_12	POST	10	10	0.105	11	38.46969697
LB009	2017_05_12	POST	10	10	0.079	12	38.46969697
LB009	2017_05_12	POST	-1	-1	0.107	13	38.46969697
LB009	2017_05_12	POST	-7	-7	0.385	14	38.46969697
LB009	2017_05_12	POST	11	11	0.174	15	38.46969697
LB009	2017_05_12	POST	0	0	0.087	16	38.46969697
LB009	2017_05_12	POST	0	0	0.086	17	38.46969697
LB009	2017_05_12	POST	-4	-4	0.128	18	38.46969697
LB009	2017_05_12	POST	3	3	0.105	19	38.46969697
LB009	2017_05_12	POST	1	-1	0.075	20	38.46969697
LB009	2017_05_12	POST	-4	0	0.094	21	38.46969697
LB009	2017_05_12	POST	-1	-1	0.078	22	38.46969697
LB009	2017_05_12	POST	-1	-1	0.087	23	38.46969697
LB009	2017_05_12	POST	-7	-7	0.116	24	38.46969697
LB009	2017_05_12	POST	3	3	0.099	25	38.46969697
LB009	2017_05_12	POST	2	2	0.09	26	38.46969697
LB009	2017_05_12	POST	0	0	0.085	27	38.46969697
LB009	2017_05_12	POST	-1	-1	0.148	28	38.46969697
LB009	2017_05_12	POST	3	3	0.11	29	38.46969697
LB009	2017_05_12	POST	16	16	0.235	30	38.46969697
LB009	2017_05_12	POST	-3	-3	0.196	31	38.46969697
LB009	2017_05_12	POST	-3	3	0.08	32	38.46969697
LB009	2017_05_12	POST	-2	-2	0.103	33	38.46969697
LB009	2017_05_12	POST	8	8	0.103	34	38.46969697
LB009	2017_05_12	POST	-6	6	0.138	35	38.46969697
LB009	2017_05_12	POST	-4	-4	0.09	36	38.46969697
LB009	2017_05_12	POST	-4	-6	0.133	37	38.46969697
LB009	2017_05_12	POST	9	9	0.109	38	38.46969697
LB009	2017_05_12	POST	3	3	0.104	39	38.46969697
LB009	2017_05_12	POST	8	8	0.089	40	38.46969697
LB009	2017_05_12	POST	-1	-1	0.091	41	38.46969697
LB009	2017_05_12	POST	-1	-1	0.062	42	38.46969697
LB009	2017_05_12	POST	8	8	0.111	43	38.46969697
LB009	2017_05_12	POST	-5	-5	0.116	44	38.46969697
LB009	2017_05_12	POST	6	6	0.111	45	38.46969697
LB009	2017_05_12	POST	4	4	0.072	46	38.46969697
LB009	2017_05_12	POST	0	0	0.083	47	38.46969697
LB009	2017_05_12	POST	9	9	0.098	48	38.46969697
LB009	2017_05_12	POST	8	8	0.112	49	38.46969697
LB009	2017_05_12	POST	-1	-1	0.075	50	38.46969697
LB009	2017_05_12	POST	18	0	0.084	51	38.46969697
LB009	2017_05_12	POST	5	5	0.228	52	38.46969697
LB009	2017_05_12	POST	0	0	0.08	53	38.46969697
LB009	2017_05_12	POST	1	1	0.153	54	38.46969697
LB009	2017_05_12	POST	-4	-4	0.258	55	38.46969697
LB009	2017_05_12	POST	5	5	0.14	56	38.46969697
LB009	2017_05_12	POST	7	7	0.184	57	38.46969697
LB009	2017_05_12	POST	0	0	0.105	58	38.46969697
LB009	2017_05_12	POST	5	5	0.139	59	38.46969697
LB009	2017_05_12	POST	0	0	0.077	60	38.46969697
LB009	2017_05_12	POST	3	3	0.16	61	38.46969697
LB009	2017_05_12	POST	-1	-1	0.137	62	38.46969697
LB009	2017_05_12	POST	7	7	0.163	63	38.46969697
LB009	2017_05_12	POST	9	9	0.155	64	38.46969697
LB009	2017_05_12	POST	6	6	0.264	65	38.46969697
LB009	2017_05_12	POST	4	4	0.22	66	38.46969697
LB009	2017_05_12	POST	7	7	0.174	67	38.46969697
LB009	2017_05_12	POST	15	15	0.237	68	38.46969697
LB009	2017_05_12	POST	0	0	0.075	69	38.46969697
LB009	2017_05_12	POST	11	11	0.178	70	38.46969697
LB009	2017_05_12	POST	4	4	0.137	71	38.46969697
LB009	2017_05_12	POST	2	-2	0.136	72	38.46969697
LB009	2017_05_12	POST	11	3	0.241	73	38.46969697
LB009	2017_05_12	POST	-7	-7	0.274	74	38.46969697
LB009	2017_05_12	POST	4	4	0.16	75	38.46969697
LB009	2017_05_12	POST	10	10	0.132	76	38.46969697
LB009	2017_05_12	POST	-1	-1	0.18	77	38.46969697
LB009	2017_05_12	POST	10	10	0.117	78	38.46969697
LB009	2017_05_12	POST	-4	-4	0.208	79	38.46969697
LB009	2017_05_12	POST	10	10	0.115	80	38.46969697
LB009	2017_05_12	POST	-1	-1	0.223	81	38.46969697
LB009	2017_05_12	POST	7	7	0.14	82	38.46969697
LB009	2017_05_12	POST	4	4	0.126	83	38.46969697
LB009	2017_05_12	POST	6	-6	0.177	84	38.46969697
LB009	2017_05_12	POST	1	1	0.203	85	38.46969697
LB009	2017_05_12	POST	-1	7	0.101	86	38.46969697
LB009	2017_05_12	POST	7	7	0.151	87	38.46969697
LB009	2017_05_12	POST	7	7	0.123	88	38.46969697
LB009	2017_05_12	POST	16	16	0.359	89	38.46969697
LB009	2017_05_12	POST	-1	-1	0.272	90	38.46969697
LB009	2017_05_12	POST	-5	-2	0.413	91	38.46969697
LB009	2017_05_12	POST	15	15	0.215	92	38.46969697
LB009	2017_05_12	POST	0	0	0.099	93	38.46969697
LB009	2017_05_12	POST	-1	-1	0.108	94	38.46969697
LB009	2017_05_12	POST	11	11	0.158	95	38.46969697
LB009	2017_05_12	POST	3	3	0.123	96	38.46969697
LB009	2017_05_12	POST	-7	-7	0.328	97	38.46969697
LB009	2017_05_12	POST	-8	-8	0.677	98	38.46969697
LB009	2017_05_12	POST	9	8	0.159	99	38.46969697
LB009	2017_05_12	POST	5	5	0.11	100	38.46969697
LB010	2017_04_01	PRE	4	4	0.134	1	0
LB010	2017_04_01	PRE	-1	-1	0.103	2	0
LB010	2017_04_01	PRE	4	4	0.135	3	0
LB010	2017_04_01	PRE	11	11	0.112	4	0
LB010	2017_04_01	PRE	0	0	0.122	5	0
LB010	2017_04_01	PRE	10	10	0.1	6	0
LB010	2017_04_01	PRE	4	4	0.135	7	0
LB010	2017_04_01	PRE	4	4	0.098	8	0
LB010	2017_04_01	PRE	11	11	0.12	9	0
LB010	2017_04_01	PRE	8	8	0.117	10	0
LB010	2017_04_01	PRE	12	12	0.138	11	0
LB010	2017_04_01	PRE	13	13	0.108	12	0
LB010	2017_04_01	PRE	10	10	0.123	13	0
LB010	2017_04_01	PRE	7	7	0.094	14	0
LB010	2017_04_01	PRE	14	14	0.13	15	0
LB010	2017_04_01	PRE	8	8	0.107	16	0
LB010	2017_04_01	PRE	2	2	0.124	17	0
LB010	2017_04_01	PRE	9	9	0.119	18	0
LB010	2017_04_01	PRE	-8	-8	0.23	19	0
LB010	2017_04_01	PRE	-1	-1	0.097	20	0
LB010	2017_04_01	PRE	3	3	0.138	21	0
LB010	2017_04_01	PRE	3	3	0.103	22	0
LB010	2017_04_01	PRE	11	11	0.181	23	0
LB010	2017_04_01	PRE	-4	-4	0.147	24	0
LB010	2017_04_01	PRE	-4	-4	0.11	25	0
LB010	2017_04_01	PRE	5	5	0.102	26	0
LB010	2017_04_01	PRE	10	10	0.149	27	0
LB010	2017_04_01	PRE	0	0	0.055	28	0
LB010	2017_04_01	PRE	4	4	0.129	29	0
LB010	2017_04_01	PRE	1	1	0.129	30	0
LB010	2017_04_01	PRE	-1	-1	0.14	31	0
LB010	2017_04_01	PRE	10	10	0.105	32	0
LB010	2017_04_01	PRE	4	4	0.129	33	0
LB010	2017_04_01	PRE	14	14	0.156	34	0
LB010	2017_04_01	PRE	-7	-7	0.192	35	0
LB010	2017_04_01	PRE	-3	-3	0.086	36	0
LB010	2017_04_01	PRE	-5	-5	0.128	37	0
LB010	2017_04_01	PRE	-3	-3	0.107	38	0
LB010	2017_04_01	PRE	0	0	0.085	39	0
LB010	2017_04_01	PRE	3	3	0.096	40	0
LB010	2017_04_01	PRE	7	7	0.125	41	0
LB010	2017_04_01	PRE	-3	-3	0.121	42	0
LB010	2017_04_01	PRE	11	11	0.151	43	0
LB010	2017_04_01	PRE	7	7	0.092	44	0
LB010	2017_04_01	PRE	-3	-3	0.137	45	0
LB010	2017_04_01	PRE	9	9	0.105	46	0
LB010	2017_04_01	PRE	16	16	0.275	47	0
LB010	2017_04_01	PRE	4	4	0.134	48	0
LB010	2017_04_01	PRE	-3	-3	0.142	49	0
LB010	2017_04_01	PRE	-3	-3	0.085	50	0
LB010	2017_05_06	POST	-1	-1	0.121	1	89.94982079
LB010	2017_05_06	POST	4	4	0.098	2	89.94982079
LB010	2017_05_06	POST	2	2	0.118	3	89.94982079
LB010	2017_05_06	POST	3	3	0.101	4	89.94982079
LB010	2017_05_06	POST	-2	-2	0.16	5	89.94982079
LB010	2017_05_06	POST	2	2	0.121	6	89.94982079
LB010	2017_05_06	POST	6	6	0.13	7	89.94982079
LB010	2017_05_06	POST	8	8	0.124	8	89.94982079
LB010	2017_05_06	POST	16	16	0.146	9	89.94982079
LB010	2017_05_06	POST	13	13	0.111	10	89.94982079
LB010	2017_05_06	POST	13	13	0.147	11	89.94982079
LB010	2017_05_06	POST	8	8	0.115	12	89.94982079
LB010	2017_05_06	POST	2	2	0.142	13	89.94982079
LB010	2017_05_06	POST	10	10	0.113	14	89.94982079
LB010	2017_05_06	POST	4	4	0.116	15	89.94982079
LB010	2017_05_06	POST	1	1	0.093	16	89.94982079
LB010	2017_05_06	POST	7	7	0.124	17	89.94982079
LB010	2017_05_06	POST	2	2	0.09	18	89.94982079
LB010	2017_05_06	POST	10	10	0.127	19	89.94982079
LB010	2017_05_06	POST	6	6	0.101	20	89.94982079
LB010	2017_05_06	POST	6	6	0.118	21	89.94982079
LB010	2017_05_06	POST	1	1	0.093	22	89.94982079
LB010	2017_05_06	POST	4	4	0.125	23	89.94982079
LB010	2017_05_06	POST	2	2	0.103	24	89.94982079
LB010	2017_05_06	POST	5	5	0.156	25	89.94982079
LB010	2017_05_06	POST	2	2	0.089	26	89.94982079
LB010	2017_05_06	POST	7	7	0.152	27	89.94982079
LB010	2017_05_06	POST	12	12	0.118	28	89.94982079
LB010	2017_05_06	POST	-7	-7	0.183	29	89.94982079
LB010	2017_05_06	POST	0	0	0.048	30	89.94982079
LB010	2017_05_06	POST	0	0	0.068	31	89.94982079
LB010	2017_05_06	POST	-6	-6	0.102	32	89.94982079
LB010	2017_05_06	POST	11	11	0.184	33	89.94982079
LB010	2017_05_06	POST	-6	-6	0.118	34	89.94982079
LB010	2017_05_06	POST	14	14	0.178	35	89.94982079
LB010	2017_05_06	POST	2	2	0.1	36	89.94982079
LB010	2017_05_06	POST	1	1	0.115	37	89.94982079
LB010	2017_05_06	POST	10	10	0.122	38	89.94982079
LB010	2017_05_06	POST	7	7	0.156	39	89.94982079
LB010	2017_05_06	POST	-7	-7	0.169	40	89.94982079
LB010	2017_05_06	POST	11	11	0.166	41	89.94982079
LB010	2017_05_06	POST	16	16	0.195	42	89.94982079
LB010	2017_05_06	POST	8	8	0.142	43	89.94982079
LB010	2017_05_06	POST	-2	-2	0.163	44	89.94982079
LB010	2017_05_06	POST	6	6	0.142	45	89.94982079
LB010	2017_05_06	POST	-2	-2	0.108	46	89.94982079
LB010	2017_05_06	POST	-2	-2	0.145	47	89.94982079
LB010	2017_05_06	POST	5	5	0.129	48	89.94982079
LB010	2017_05_06	POST	8	8	0.159	49	89.94982079
LB010	2017_05_06	POST	14	14	0.202	50	89.94982079
LB011	2017_04_01	PRE	1	1	0.127	1	0
LB011	2017_04_01	PRE	3	3	0.082	2	0
LB011	2017_04_01	PRE	3	3	0.101	3	0
LB011	2017_04_01	PRE	5	5	0.077	4	0
LB011	2017_04_01	PRE	4	4	0.101	5	0
LB011	2017_04_01	PRE	-3	-3	0.159	6	0
LB011	2017_04_01	PRE	3	3	0.109	7	0
LB011	2017_04_01	PRE	10	10	0.091	8	0
LB011	2017_04_01	PRE	15	15	0.173	9	0
LB011	2017_04_01	PRE	1	1	0.127	10	0
LB011	2017_04_01	PRE	6	6	0.146	11	0
LB011	2017_04_01	PRE	5	5	0.082	12	0
LB011	2017_04_01	PRE	17	17	0.173	13	0
LB011	2017_04_01	PRE	3	3	0.112	14	0
LB011	2017_04_01	PRE	6	6	0.111	15	0
LB011	2017_04_01	PRE	-2	-2	0.149	16	0
LB011	2017_04_01	PRE	6	6	0.115	17	0
LB011	2017_04_01	PRE	8	8	0.083	18	0
LB011	2017_04_01	PRE	14	14	0.172	19	0
LB011	2017_04_01	PRE	-2	-2	0.152	20	0
LB011	2017_04_01	PRE	12	12	0.156	21	0
LB011	2017_04_01	PRE	2	2	0.094	22	0
LB011	2017_04_01	PRE	11	11	0.142	23	0
LB011	2017_04_01	PRE	3	-3	0.171	24	0
LB011	2017_04_01	PRE	-3	-3	0.145	25	0
LB011	2017_04_01	PRE	7	7	0.093	26	0
LB011	2017_04_01	PRE	5	5	0.143	27	0
LB011	2017_04_01	PRE	10	10	0.078	28	0
LB011	2017_04_01	PRE	0	0	0.097	29	0
LB011	2017_04_01	PRE	6	6	0.121	30	0
LB011	2017_04_01	PRE	0	0	0.083	31	0
LB011	2017_04_01	PRE	12	12	0.108	32	0
LB011	2017_04_01	PRE	7	7	0.119	33	0
LB011	2017_04_01	PRE	8	8	0.104	34	0
LB011	2017_04_01	PRE	-3	-3	0.121	35	0
LB011	2017_04_01	PRE	5	5	0.087	36	0
LB011	2017_04_01	PRE	1	1	0.101	37	0
LB011	2017_04_01	PRE	-5	-5	0.147	38	0
LB011	2017_04_01	PRE	5	5	0.116	39	0
LB011	2017_04_01	PRE	14	14	0.18	40	0
LB011	2017_04_01	PRE	9	9	0.098	41	0
LB011	2017_04_01	PRE	9	9	0.067	42	0
LB011	2017_04_01	PRE	3	3	0.1	43	0
LB011	2017_04_01	PRE	-1	-1	0.247	44	0
LB011	2017_04_01	PRE	-1	-1	0.113	45	0
LB011	2017_04_01	PRE	15	15	0.179	46	0
LB011	2017_04_01	PRE	10	10	0.111	47	0
LB011	2017_04_01	PRE	-3	-3	0.148	48	0
LB011	2017_04_01	PRE	16	16	0.193	49	0
LB011	2017_04_01	PRE	7	7	0.127	50	0
LB011	2017_05_05	POST	2	2	0.116	1	86.20185185
LB011	2017_05_05	POST	7	7	0.111	2	86.20185185
LB011	2017_05_05	POST	4	4	0.127	3	86.20185185
LB011	2017_05_05	POST	15	15	0.111	4	86.20185185
LB011	2017_05_05	POST	11	11	0.136	5	86.20185185
LB011	2017_05_05	POST	-5	-5	0.085	6	86.20185185
LB011	2017_05_05	POST	5	5	0.109	7	86.20185185
LB011	2017_05_05	POST	6	6	0.09	8	86.20185185
LB011	2017_05_05	POST	1	1	0.09	9	86.20185185
LB011	2017_05_05	POST	7	7	0.094	10	86.20185185
LB011	2017_05_05	POST	6	6	0.112	11	86.20185185
LB011	2017_05_05	POST	4	4	0.073	12	86.20185185
LB011	2017_05_05	POST	-4	-4	0.106	13	86.20185185
LB011	2017_05_05	POST	-1	-1	0.147	14	86.20185185
LB011	2017_05_05	POST	-5	-5	0.105	15	86.20185185
LB011	2017_05_05	POST	3	3	0.07	16	86.20185185
LB011	2017_05_05	POST	7	7	0.12	17	86.20185185
LB011	2017_05_05	POST	12	12	0.118	18	86.20185185
LB011	2017_05_05	POST	-1	-1	0.094	19	86.20185185
LB011	2017_05_05	POST	0	0	0.055	20	86.20185185
LB011	2017_05_05	POST	10	10	0.131	21	86.20185185
LB011	2017_05_05	POST	13	13	0.116	22	86.20185185
LB011	2017_05_05	POST	-5	-5	0.102	23	86.20185185
LB011	2017_05_05	POST	2	2	0.076	24	86.20185185
LB011	2017_05_05	POST	2	2	0.084	25	86.20185185
LB011	2017_05_05	POST	-4	-4	0.075	26	86.20185185
LB011	2017_05_05	POST	4	4	0.09	27	86.20185185
LB011	2017_05_05	POST	-1	-1	0.076	28	86.20185185
LB011	2017_05_05	POST	-4	-4	0.097	29	86.20185185
LB011	2017_05_05	POST	15	15	0.127	30	86.20185185
LB011	2017_05_05	POST	2	2	0.091	31	86.20185185
LB011	2017_05_05	POST	0	0	0.058	32	86.20185185
LB011	2017_05_05	POST	11	11	0.132	33	86.20185185
LB011	2017_05_05	POST	6	6	0.085	34	86.20185185
LB011	2017_05_05	POST	-6	-6	0.142	35	86.20185185
LB011	2017_05_05	POST	13	13	0.107	36	86.20185185
LB011	2017_05_05	POST	10	10	0.119	37	86.20185185
LB011	2017_05_05	POST	8	8	0.089	38	86.20185185
LB011	2017_05_05	POST	13	13	0.128	39	86.20185185
LB011	2017_05_05	POST	12	12	0.102	40	86.20185185
LB011	2017_05_05	POST	-1	-1	0.101	41	86.20185185
LB011	2017_05_05	POST	14	14	0.131	42	86.20185185
LB011	2017_05_05	POST	3	3	0.132	43	86.20185185
LB011	2017_05_05	POST	-7	-7	0.084	44	86.20185185
LB011	2017_05_05	POST	-1	-1	0.083	45	86.20185185
LB011	2017_05_05	POST	12	12	0.102	46	86.20185185
LB011	2017_05_05	POST	-3	-3	0.09	47	86.20185185
LB011	2017_05_05	POST	4	4	0.069	48	86.20185185
LB011	2017_05_05	POST	5	5	0.103	49	86.20185185
LB011	2017_05_05	POST	10	10	0.103	50	86.20185185
LB012	2017_04_07	PRE	-4	4	0.13	1	0
LB012	2017_04_07	PRE	6	6	0.12	2	0
LB012	2017_04_07	PRE	14	14	0.162	3	0
LB012	2017_04_07	PRE	-7	7	0.099	4	0
LB012	2017_04_07	PRE	0	0	0.147	5	0
LB012	2017_04_07	PRE	1	-1	0.113	6	0
LB012	2017_04_07	PRE	1	1	0.118	7	0
LB012	2017_04_07	PRE	2	2	0.095	8	0
LB012	2017_04_07	PRE	4	4	0.18	9	0
LB012	2017_04_07	PRE	-3	-2	0.143	10	0
LB012	2017_04_07	PRE	-3	-3	0.176	11	0
LB012	2017_04_07	PRE	-3	-3	0.099	12	0
LB012	2017_04_07	PRE	10	10	0.127	13	0
LB012	2017_04_07	PRE	7	7	0.116	14	0
LB012	2017_04_07	PRE	17	17	0.238	15	0
LB012	2017_04_07	PRE	5	5	0.126	16	0
LB012	2017_04_07	PRE	10	10	0.117	17	0
LB012	2017_04_07	PRE	9	9	0.108	18	0
LB012	2017_04_07	PRE	-1	-1	0.126	19	0
LB012	2017_04_07	PRE	7	7	0.086	20	0
LB012	2017_04_07	PRE	-3	-3	0.141	21	0
LB012	2017_04_07	PRE	14	14	0.133	22	0
LB012	2017_04_07	PRE	11	11	0.112	23	0
LB012	2017_04_07	PRE	6	6	0.131	24	0
LB012	2017_04_07	PRE	-4	-4	0.153	25	0
LB012	2017_04_07	PRE	8	8	0.116	26	0
LB012	2017_04_07	PRE	-3	-3	0.131	27	0
LB012	2017_04_07	PRE	2	2	0.125	28	0
LB012	2017_04_07	PRE	0	0	0.121	29	0
LB012	2017_04_07	PRE	6	6	0.091	30	0
LB012	2017_04_07	PRE	10	10	0.135	31	0
LB012	2017_04_07	PRE	11	11	0.119	32	0
LB012	2017_04_07	PRE	-3	-3	0.142	33	0
LB012	2017_04_07	PRE	7	7	0.124	34	0
LB012	2017_04_07	PRE	5	5	0.149	35	0
LB012	2017_04_07	PRE	-2	-2	0.132	36	0
LB012	2017_04_07	PRE	8	8	0.141	37	0
LB012	2017_04_07	PRE	-3	-3	0.114	38	0
LB012	2017_04_07	PRE	9	9	0.127	39	0
LB012	2017_04_07	PRE	-4	-4	0.106	40	0
LB012	2017_04_07	PRE	10	10	0.109	41	0
LB012	2017_04_07	PRE	16	16	0.202	42	0
LB012	2017_04_07	PRE	9	9	0.137	43	0
LB012	2017_04_07	PRE	3	3	0.117	44	0
LB012	2017_04_07	PRE	3	3	0.136	45	0
LB012	2017_04_07	PRE	-1	-1	0.092	46	0
LB012	2017_04_07	PRE	2	2	0.115	47	0
LB012	2017_04_07	PRE	7	7	0.084	48	0
LB012	2017_04_07	PRE	4	4	0.121	49	0
LB012	2017_04_07	PRE	-1	-1	0.103	50	0
LB012	2017_05_05	POST	4	4	0.156	1	57.67204301
LB012	2017_05_05	POST	-6	-6	0.145	2	57.67204301
LB012	2017_05_05	POST	3	3	0.179	3	57.67204301
LB012	2017_05_05	POST	4	4	0.111	4	57.67204301
LB012	2017_05_05	POST	13	13	0.186	5	57.67204301
LB012	2017_05_05	POST	8	8	0.103	6	57.67204301
LB012	2017_05_05	POST	7	7	0.115	7	57.67204301
LB012	2017_05_05	POST	2	2	0.095	8	57.67204301
LB012	2017_05_05	POST	3	3	0.16	9	57.67204301
LB012	2017_05_05	POST	-1	-1	0.113	10	57.67204301
LB012	2017_05_05	POST	-2	-2	0.134	11	57.67204301
LB012	2017_05_05	POST	2	2	0.093	12	57.67204301
LB012	2017_05_05	POST	10	10	0.164	13	57.67204301
LB012	2017_05_05	POST	8	8	0.113	14	57.67204301
LB012	2017_05_05	POST	-5	5	0.143	15	57.67204301
LB012	2017_05_05	POST	5	5	0.1	16	57.67204301
LB012	2017_05_05	POST	6	6	0.142	17	57.67204301
LB012	2017_05_05	POST	16	16	0.237	18	57.67204301
LB012	2017_05_05	POST	-3	3	0.117	19	57.67204301
LB012	2017_05_05	POST	-3	4	0.108	20	57.67204301
LB012	2017_05_05	POST	2	2	0.127	21	57.67204301
LB012	2017_05_05	POST	0	0	0.082	22	57.67204301
LB012	2017_05_05	POST	4	4	0.111	23	57.67204301
LB012	2017_05_05	POST	14	14	0.119	24	57.67204301
LB012	2017_05_05	POST	14	14	0.155	25	57.67204301
LB012	2017_05_05	POST	2	2	0.105	26	57.67204301
LB012	2017_05_05	POST	10	10	0.124	27	57.67204301
LB012	2017_05_05	POST	-7	-7	0.156	28	57.67204301
LB012	2017_05_05	POST	15	13	0.252	29	57.67204301
LB012	2017_05_05	POST	11	11	0.108	30	57.67204301
LB012	2017_05_05	POST	8	8	0.164	31	57.67204301
LB012	2017_05_05	POST	-3	-3	0.111	32	57.67204301
LB012	2017_05_05	POST	0	0	0.095	33	57.67204301
LB012	2017_05_05	POST	5	5	0.1	34	57.67204301
LB012	2017_05_05	POST	6	6	0.138	35	57.67204301
LB012	2017_05_05	POST	-4	-4	0.138	36	57.67204301
LB012	2017_05_05	POST	6	6	0.154	37	57.67204301
LB012	2017_05_05	POST	7	7	0.1	38	57.67204301
LB012	2017_05_05	POST	6	6	0.136	39	57.67204301
LB012	2017_05_05	POST	10	10	0.113	40	57.67204301
LB012	2017_05_05	POST	12	13	0.123	41	57.67204301
LB012	2017_05_05	POST	5	12	0.136	42	57.67204301
LB012	2017_05_05	POST	12	13	0.129	43	57.67204301
LB012	2017_05_05	POST	11	13	0.16	44	57.67204301
LB012	2017_05_05	POST	4	4	0.142	45	57.67204301
LB012	2017_05_05	POST	5	5	0.097	46	57.67204301
LB012	2017_05_05	POST	15	15	0.285	47	57.67204301
LB012	2017_05_05	POST	7	7	0.107	48	57.67204301
LB012	2017_05_05	POST	15	15	0.194	49	57.67204301
LB012	2017_05_05	POST	3	3	0.115	50	57.67204301
LB013	2017_03_31	PRE	11	11	0.177	1	0
LB013	2017_03_31	PRE	4	4	0.096	2	0
LB013	2017_03_31	PRE	1	1	0.143	3	0
LB013	2017_03_31	PRE	15	15	0.143	4	0
LB013	2017_03_31	PRE	-4	-4	0.179	5	0
LB013	2017_03_31	PRE	10	10	0.121	6	0
LB013	2017_03_31	PRE	0	0	0.131	7	0
LB013	2017_03_31	PRE	12	12	0.153	8	0
LB013	2017_03_31	PRE	-5	-5	0.199	9	0
LB013	2017_03_31	PRE	-2	-2	0.116	10	0
LB013	2017_03_31	PRE	5	5	0.17	11	0
LB013	2017_03_31	PRE	-7	-7	0.193	12	0
LB013	2017_03_31	PRE	-1	-1	0.133	13	0
LB013	2017_03_31	PRE	5	5	0.111	14	0
LB013	2017_03_31	PRE	9	9	0.138	15	0
LB013	2017_03_31	PRE	8	8	0.133	16	0
LB013	2017_03_31	PRE	-2	-2	0.118	17	0
LB013	2017_03_31	PRE	-2	-2	0.117	18	0
LB013	2017_03_31	PRE	-2	-2	0.122	19	0
LB013	2017_03_31	PRE	14	14	0.191	20	0
LB013	2017_03_31	PRE	6	6	0.129	21	0
LB013	2017_03_31	PRE	2	2	0.099	22	0
LB013	2017_03_31	PRE	10	10	0.129	23	0
LB013	2017_03_31	PRE	12	12	0.148	24	0
LB013	2017_03_31	PRE	-3	-3	0.266	25	0
LB013	2017_03_31	PRE	14	14	0.197	26	0
LB013	2017_03_31	PRE	6	6	0.118	27	0
LB013	2017_03_31	PRE	1	1	0.107	28	0
LB013	2017_03_31	PRE	7	7	0.154	29	0
LB013	2017_03_31	PRE	14	14	0.148	30	0
LB013	2017_03_31	PRE	-3	-3	0.218	31	0
LB013	2017_03_31	PRE	6	6	0.108	32	0
LB013	2017_03_31	PRE	16	16	0.21	33	0
LB013	2017_03_31	PRE	-1	-1	0.123	34	0
LB013	2017_03_31	PRE	11	11	0.199	35	0
LB013	2017_03_31	PRE	8	8	0.103	36	0
LB013	2017_03_31	PRE	17	17	0.235	37	0
LB013	2017_03_31	PRE	-5	-5	0.164	38	0
LB013	2017_03_31	PRE	13	13	0.355	39	0
LB013	2017_03_31	PRE	-7	-7	0.254	40	0
LB013	2017_03_31	PRE	5	5	0.119	41	0
LB013	2017_03_31	PRE	1	1	0.123	42	0
LB013	2017_03_31	PRE	0	0	0.117	43	0
LB013	2017_03_31	PRE	7	7	0.116	44	0
LB013	2017_03_31	PRE	-4	-4	0.224	45	0
LB013	2017_03_31	PRE	3	3	0.118	46	0
LB013	2017_03_31	PRE	9	9	0.147	47	0
LB013	2017_03_31	PRE	10	10	0.156	48	0
LB013	2017_03_31	PRE	-3	-3	0.204	49	0
LB013	2017_03_31	PRE	-2	-2	0.198	50	0
LB014	2017_04_15	PRE	15	15	0.07	1	0
LB014	2017_04_15	PRE	9	9	0.105	2	0
LB014	2017_04_15	PRE	9	9	0.049	3	0
LB014	2017_04_15	PRE	-7	-7	0.098	4	0
LB014	2017_04_15	PRE	11	11	0.09	5	0
LB014	2017_04_15	PRE	1	18	0.098	6	0
LB014	2017_04_15	PRE	5	5	0.063	7	0
LB014	2017_04_15	PRE	15	15	0.102	8	0
LB014	2017_04_15	PRE	4	4	0.064	9	0
LB014	2017_04_15	PRE	1	18	0.081	10	0
LB014	2017_04_15	PRE	6	6	0.078	11	0
LB014	2017_04_15	PRE	4	4	0.093	12	0
LB014	2017_04_15	PRE	3	3	0.068	13	0
LB014	2017_04_15	PRE	6	6	0.096	14	0
LB014	2017_04_15	PRE	-3	-3	0.07	15	0
LB014	2017_04_15	PRE	12	12	0.106	16	0
LB014	2017_04_15	PRE	2	2	0.065	17	0
LB014	2017_04_15	PRE	-4	-4	0.097	18	0
LB014	2017_04_15	PRE	6	6	0.062	19	0
LB014	2017_04_15	PRE	10	10	0.106	20	0
LB014	2017_04_15	PRE	2	2	0.064	21	0
LB014	2017_04_15	PRE	0	0	0.087	22	0
LB014	2017_04_15	PRE	0	0	0.058	23	0
LB014	2017_04_15	PRE	-2	-2	0.099	24	0
LB014	2017_04_15	PRE	8	8	0.072	25	0
LB014	2017_04_15	PRE	-2	-2	0.099	26	0
LB014	2017_04_15	PRE	0	0	0.058	27	0
LB014	2017_04_15	PRE	10	10	0.105	28	0
LB014	2017_04_15	PRE	2	2	0.062	29	0
LB014	2017_04_15	PRE	0	0	0.083	30	0
LB014	2017_04_15	PRE	5	5	0.069	31	0
LB014	2017_04_15	PRE	9	9	0.091	32	0
LB014	2017_04_15	PRE	1	18	0.069	33	0
LB014	2017_04_15	PRE	7	17	0.123	34	0
LB014	2017_04_15	PRE	8	8	0.077	35	0
LB014	2017_04_15	PRE	10	10	0.112	36	0
LB014	2017_04_15	PRE	0	0	0.055	37	0
LB014	2017_04_15	PRE	14	14	0.131	38	0
LB014	2017_04_15	PRE	9	9	0.064	39	0
LB014	2017_04_15	PRE	3	3	0.09	40	0
LB014	2017_04_15	PRE	1	5	0.071	41	0
LB014	2017_04_15	PRE	12	12	0.107	42	0
LB014	2017_04_15	PRE	1	18	0.069	43	0
LB014	2017_04_15	PRE	-5	-1	0.091	44	0
LB014	2017_04_15	PRE	3	3	0.064	45	0
LB014	2017_04_15	PRE	4	4	0.096	46	0
LB014	2017_04_15	PRE	-9	-9	0.077	47	0
LB014	2017_04_15	PRE	0	0	0.085	48	0
LB014	2017_04_15	PRE	8	8	0.065	49	0
LB014	2017_04_15	PRE	15	15	0.114	50	0
LB014	2017_05_25	POST	12	12	0.099	1	54.12301587
LB014	2017_05_25	POST	8	8	0.058	2	54.12301587
LB014	2017_05_25	POST	7	7	0.089	3	54.12301587
LB014	2017_05_25	POST	14	14	0.067	4	54.12301587
LB014	2017_05_25	POST	2	2	0.075	5	54.12301587
LB014	2017_05_25	POST	-3	-3	0.058	6	54.12301587
LB014	2017_05_25	POST	4	4	0.084	7	54.12301587
LB014	2017_05_25	POST	11	11	0.086	8	54.12301587
LB014	2017_05_25	POST	11	11	0.095	9	54.12301587
LB014	2017_05_25	POST	1	1	0.052	10	54.12301587
LB014	2017_05_25	POST	3	0	0.085	11	54.12301587
LB014	2017_05_25	POST	5	5	0.056	12	54.12301587
LB014	2017_05_25	POST	6	6	0.081	13	54.12301587
LB014	2017_05_25	POST	-7	-7	0.059	14	54.12301587
LB014	2017_05_25	POST	9	9	0.094	15	54.12301587
LB014	2017_05_25	POST	6	6	0.052	16	54.12301587
LB014	2017_05_25	POST	2	2	0.084	17	54.12301587
LB014	2017_05_25	POST	6	6	0.055	18	54.12301587
LB014	2017_05_25	POST	14	14	0.1	19	54.12301587
LB014	2017_05_25	POST	9	9	0.062	20	54.12301587
LB014	2017_05_25	POST	-3	-3	0.094	21	54.12301587
LB014	2017_05_25	POST	9	9	0.057	22	54.12301587
LB014	2017_05_25	POST	-9	-9	0.096	23	54.12301587
LB014	2017_05_25	POST	6	6	0.055	24	54.12301587
LB014	2017_05_25	POST	-6	-6	0.091	25	54.12301587
LB014	2017_05_25	POST	8	8	0.059	26	54.12301587
LB014	2017_05_25	POST	-4	-4	0.092	27	54.12301587
LB014	2017_05_25	POST	0	0	0.051	28	54.12301587
LB014	2017_05_25	POST	5	5	0.078	29	54.12301587
LB014	2017_05_25	POST	17	17	0.072	30	54.12301587
LB014	2017_05_25	POST	-6	-6	0.093	31	54.12301587
LB014	2017_05_25	POST	10	0	0.045	32	54.12301587
LB014	2017_05_25	POST	0	0	0.065	33	54.12301587
LB014	2017_05_25	POST	-2	-2	0.066	34	54.12301587
LB014	2017_05_25	POST	3	3	0.082	35	54.12301587
LB014	2017_05_25	POST	0	0	0.049	36	54.12301587
LB014	2017_05_25	POST	-3	-3	0.086	37	54.12301587
LB014	2017_05_25	POST	4	4	0.059	38	54.12301587
LB014	2017_05_25	POST	-1	-1	0.084	39	54.12301587
LB014	2017_05_25	POST	13	13	0.069	40	54.12301587
LB014	2017_05_25	POST	4	4	0.086	41	54.12301587
LB014	2017_05_25	POST	0	0	0.047	42	54.12301587
LB014	2017_05_25	POST	1	1	0.087	43	54.12301587
LB014	2017_05_25	POST	0	0	0.051	44	54.12301587
LB014	2017_05_25	POST	7	7	0.08	45	54.12301587
LB014	2017_05_25	POST	-6	-6	0.07	46	54.12301587
LB014	2017_05_25	POST	-1	-1	0.092	47	54.12301587
LB014	2017_05_25	POST	17	17	0.085	48	54.12301587
LB014	2017_05_25	POST	2	2	0.092	49	54.12301587
LB014	2017_05_25	POST	-3	-3	0.068	50	54.12301587
LB015	2017_04_08	PRE	11	11	0.142	1	0
LB015	2017_04_08	PRE	6	6	0.122	2	0
LB015	2017_04_08	PRE	8	8	0.131	3	0
LB015	2017_04_08	PRE	-8	-8	0.376	4	0
LB015	2017_04_08	PRE	4	4	0.154	5	0
LB015	2017_04_08	PRE	9	9	0.142	6	0
LB015	2017_04_08	PRE	9	9	0.129	7	0
LB015	2017_04_08	PRE	3	3	0.074	8	0
LB015	2017_04_08	PRE	-2	-2	0.107	9	0
LB015	2017_04_08	PRE	16	16	0.158	10	0
LB015	2017_04_08	PRE	16	16	0.16	11	0
LB015	2017_04_08	PRE	11	11	0.125	12	0
LB015	2017_04_08	PRE	7	7	0.123	13	0
LB015	2017_04_08	PRE	-1	-1	0.074	14	0
LB015	2017_04_08	PRE	10	10	0.137	15	0
LB015	2017_04_08	PRE	7	7	0.092	16	0
LB015	2017_04_08	PRE	0	0	0.094	17	0
LB015	2017_04_08	PRE	1	1	0.064	18	0
LB015	2017_04_08	PRE	-6	-6	0.135	19	0
LB015	2017_04_08	PRE	9	9	0.108	20	0
LB015	2017_04_08	PRE	11	11	0.149	21	0
LB015	2017_04_08	PRE	4	4	0.086	22	0
LB015	2017_04_08	PRE	6	6	0.126	23	0
LB015	2017_04_08	PRE	4	4	0.082	24	0
LB015	2017_04_08	PRE	7	7	0.141	25	0
LB015	2017_04_08	PRE	8	8	0.109	26	0
LB015	2017_04_08	PRE	17	17	0.2	27	0
LB015	2017_04_08	PRE	8	8	0.11	28	0
LB015	2017_04_08	PRE	-6	-6	0.138	29	0
LB015	2017_04_08	PRE	12	12	0.123	30	0
LB015	2017_04_08	PRE	13	13	0.17	31	0
LB015	2017_04_08	PRE	15	15	0.167	32	0
LB015	2017_04_08	PRE	3	3	0.098	33	0
LB015	2017_04_08	PRE	4	3	0.082	34	0
LB015	2017_04_08	PRE	-1	-1	0.104	35	0
LB015	2017_04_08	PRE	-5	-5	0.091	36	0
LB015	2017_04_08	PRE	0	0	0.097	37	0
LB015	2017_04_08	PRE	6	6	0.096	38	0
LB015	2017_04_08	PRE	13	13	0.167	39	0
LB015	2017_04_08	PRE	5	5	0.086	40	0
LB015	2017_04_08	PRE	4	4	0.113	41	0
LB015	2017_04_08	PRE	-9	-9	0.128	42	0
LB015	2017_04_08	PRE	4	4	0.11	43	0
LB015	2017_04_08	PRE	-9	-9	0.117	44	0
LB015	2017_04_08	PRE	11	11	0.191	45	0
LB015	2017_04_08	PRE	6	6	0.095	46	0
LB015	2017_04_08	PRE	2	2	0.1	47	0
LB015	2017_04_08	PRE	5	5	0.101	48	0
LB015	2017_04_08	PRE	9	9	0.14	49	0
LB015	2017_04_08	PRE	0	0	0.062	50	0
LB015	2017_05_13	POST	8	8	0.14	1	59.88405797
LB015	2017_05_13	POST	-1	-1	0.092	2	59.88405797
LB015	2017_05_13	POST	7	7	0.131	3	59.88405797
LB015	2017_05_13	POST	13	15	0.133	4	59.88405797
LB015	2017_05_13	POST	7	7	0.121	5	59.88405797
LB015	2017_05_13	POST	4	4	0.074	6	59.88405797
LB015	2017_05_13	POST	8	8	0.124	7	59.88405797
LB015	2017_05_13	POST	-4	-4	0.089	8	59.88405797
LB015	2017_05_13	POST	3	3	0.127	9	59.88405797
LB015	2017_05_13	POST	5	5	0.087	10	59.88405797
LB015	2017_05_13	POST	14	14	0.17	11	59.88405797
LB015	2017_05_13	POST	17	17	0.175	12	59.88405797
LB015	2017_05_13	POST	7	7	0.122	13	59.88405797
LB015	2017_05_13	POST	4	4	0.074	14	59.88405797
LB015	2017_05_13	POST	-4	-4	0.156	15	59.88405797
LB015	2017_05_13	POST	1	1	0.078	16	59.88405797
LB015	2017_05_13	POST	4	4	0.12	17	59.88405797
LB015	2017_05_13	POST	-1	1	0.062	18	59.88405797
LB015	2017_05_13	POST	-4	-4	0.105	19	59.88405797
LB015	2017_05_13	POST	4	4	0.083	20	59.88405797
LB015	2017_05_13	POST	3	3	0.137	21	59.88405797
LB015	2017_05_13	POST	8	8	0.113	22	59.88405797
LB015	2017_05_13	POST	-2	-2	0.099	23	59.88405797
LB015	2017_05_13	POST	2	2	0.068	24	59.88405797
LB015	2017_05_13	POST	-2	2	0.108	25	59.88405797
LB015	2017_05_13	POST	0	0	0.062	26	59.88405797
LB015	2017_05_13	POST	12	12	0.137	27	59.88405797
LB015	2017_05_13	POST	10	10	0.104	28	59.88405797
LB015	2017_05_13	POST	13	13	0.143	29	59.88405797
LB015	2017_05_13	POST	11	11	0.104	30	59.88405797
LB015	2017_05_13	POST	11	11	0.132	31	59.88405797
LB015	2017_05_13	POST	1	1	0.052	32	59.88405797
LB015	2017_05_13	POST	11	11	0.128	33	59.88405797
LB015	2017_05_13	POST	4	4	0.068	34	59.88405797
LB015	2017_05_13	POST	-2	2	0.091	35	59.88405797
LB015	2017_05_13	POST	7	7	0.086	36	59.88405797
LB015	2017_05_13	POST	7	7	0.116	37	59.88405797
LB015	2017_05_13	POST	0	0	0.061	38	59.88405797
LB015	2017_05_13	POST	3	3	0.092	39	59.88405797
LB015	2017_05_13	POST	-3	-3	0.071	40	59.88405797
LB015	2017_05_13	POST	1	1	0.076	41	59.88405797
LB015	2017_05_13	POST	1	4	0.067	42	59.88405797
LB015	2017_05_13	POST	8	8	0.116	43	59.88405797
LB015	2017_05_13	POST	5	4	0.07	44	59.88405797
LB015	2017_05_13	POST	-1	-1	0.093	45	59.88405797
LB015	2017_05_13	POST	5	5	0.091	46	59.88405797
LB015	2017_05_13	POST	1	1	0.07	47	59.88405797
LB015	2017_05_13	POST	16	16	0.123	48	59.88405797
LB015	2017_05_13	POST	15	15	0.14	49	59.88405797
LB015	2017_05_13	POST	9	9	0.096	50	59.88405797
LB016	2017_04_08	PRE	6	6	0.126	1	0
LB016	2017_04_08	PRE	7	7	0.105	2	0
LB016	2017_04_08	PRE	-5	-5	0.213	3	0
LB016	2017_04_08	PRE	7	7	0.106	4	0
LB016	2017_04_08	PRE	14	14	0.28	5	0
LB016	2017_04_08	PRE	11	11	0.098	6	0
LB016	2017_04_08	PRE	13	13	0.28	7	0
LB016	2017_04_08	PRE	1	1	0.122	8	0
LB016	2017_04_08	PRE	9	9	0.133	9	0
LB016	2017_04_08	PRE	7	7	0.091	10	0
LB016	2017_04_08	PRE	9	9	0.149	11	0
LB016	2017_04_08	PRE	-3	-3	0.218	12	0
LB016	2017_04_08	PRE	13	13	0.254	13	0
LB016	2017_04_08	PRE	8	8	0.108	14	0
LB016	2017_04_08	PRE	-3	-3	0.21	15	0
LB016	2017_04_08	PRE	2	2	0.133	16	0
LB016	2017_04_08	PRE	11	11	0.165	17	0
LB016	2017_04_08	PRE	14	14	0.159	18	0
LB016	2017_04_08	PRE	13	13	0.143	19	0
LB016	2017_04_08	PRE	12	12	0.146	20	0
LB016	2017_04_08	PRE	5	5	0.194	21	0
LB016	2017_04_08	PRE	5	5	0.102	22	0
LB016	2017_04_08	PRE	7	7	0.123	23	0
LB016	2017_04_08	PRE	9	9	0.343	24	0
LB016	2017_04_08	PRE	-1	-1	0.114	25	0
LB016	2017_04_08	PRE	16	18	0.224	26	0
LB016	2017_04_08	PRE	0	0	0.106	27	0
LB016	2017_04_08	PRE	-3	-3	0.136	28	0
LB016	2017_04_08	PRE	13	13	0.199	29	0
LB016	2017_04_08	PRE	1	1	0.143	30	0
LB016	2017_04_08	PRE	2	2	0.155	31	0
LB016	2017_04_08	PRE	2	2	0.121	32	0
LB016	2017_04_08	PRE	1	1	0.113	33	0
LB016	2017_04_08	PRE	-8	-8	0.172	34	0
LB016	2017_04_08	PRE	0	0	0.114	35	0
LB016	2017_04_08	PRE	16	16	0.258	36	0
LB016	2017_04_08	PRE	3	3	0.126	37	0
LB016	2017_04_08	PRE	8	8	0.082	38	0
LB016	2017_04_08	PRE	11	11	0.143	39	0
LB016	2017_04_08	PRE	14	14	0.099	40	0
LB016	2017_04_08	PRE	3	3	0.127	41	0
LB016	2017_04_08	PRE	-4	-4	0.185	42	0
LB016	2017_04_08	PRE	12	12	0.211	43	0
LB016	2017_04_08	PRE	11	11	0.14	44	0
LB016	2017_04_08	PRE	5	5	0.136	45	0
LB016	2017_04_08	PRE	6	6	0.109	46	0
LB016	2017_04_08	PRE	13	13	0.141	47	0
LB016	2017_04_08	PRE	-3	-3	0.166	48	0
LB016	2017_04_08	PRE	5	5	0.139	49	0
LB016	2017_04_08	PRE	5	5	0.095	50	0
LB016	2017_05_13	POST	-6	-6	0.334	1	55.26328502
LB016	2017_05_13	POST	12	12	0.259	2	55.26328502
LB016	2017_05_13	POST	18	18	0.139	3	55.26328502
LB016	2017_05_13	POST	5	5	0.109	4	55.26328502
LB016	2017_05_13	POST	-1	-1	0.136	5	55.26328502
LB016	2017_05_13	POST	-8	-8	0.198	6	55.26328502
LB016	2017_05_13	POST	11	11	0.195	7	55.26328502
LB016	2017_05_13	POST	5	5	0.101	8	55.26328502
LB016	2017_05_13	POST	-1	-1	0.193	9	55.26328502
LB016	2017_05_13	POST	-2	-2	0.099	10	55.26328502
LB016	2017_05_13	POST	7	7	0.163	11	55.26328502
LB016	2017_05_13	POST	-3	-3	0.094	12	55.26328502
LB016	2017_05_13	POST	7	7	0.141	13	55.26328502
LB016	2017_05_13	POST	10	10	0.121	14	55.26328502
LB016	2017_05_13	POST	14	14	0.179	15	55.26328502
LB016	2017_05_13	POST	4	4	0.108	16	55.26328502
LB016	2017_05_13	POST	11	11	0.118	17	55.26328502
LB016	2017_05_13	POST	4	4	0.103	18	55.26328502
LB016	2017_05_13	POST	10	10	0.138	19	55.26328502
LB016	2017_05_13	POST	6	6	0.105	20	55.26328502
LB016	2017_05_13	POST	-3	-3	0.153	21	55.26328502
LB016	2017_05_13	POST	6	6	0.103	22	55.26328502
LB016	2017_05_13	POST	-3	-3	0.135	23	55.26328502
LB016	2017_05_13	POST	-1	-1	0.09	24	55.26328502
LB016	2017_05_13	POST	13	13	0.236	25	55.26328502
LB016	2017_05_13	POST	-5	-5	0.157	26	55.26328502
LB016	2017_05_13	POST	13	13	0.203	27	55.26328502
LB016	2017_05_13	POST	0	0	0.137	28	55.26328502
LB016	2017_05_13	POST	12	13	0.266	29	55.26328502
LB016	2017_05_13	POST	10	10	0.196	30	55.26328502
LB016	2017_05_13	POST	6	6	0.145	31	55.26328502
LB016	2017_05_13	POST	-5	-5	0.18	32	55.26328502
LB016	2017_05_13	POST	13	13	0.204	33	55.26328502
LB016	2017_05_13	POST	8	8	0.136	34	55.26328502
LB016	2017_05_13	POST	-3	-3	0.184	35	55.26328502
LB016	2017_05_13	POST	11	11	0.153	36	55.26328502
LB016	2017_05_13	POST	-1	-1	0.141	37	55.26328502
LB016	2017_05_13	POST	14	14	0.165	38	55.26328502
LB016	2017_05_13	POST	7	7	0.16	39	55.26328502
LB016	2017_05_13	POST	7	7	0.106	40	55.26328502
LB016	2017_05_13	POST	16	16	0.176	41	55.26328502
LB016	2017_05_13	POST	-5	-5	0.165	42	55.26328502
LB016	2017_05_13	POST	7	7	0.141	43	55.26328502
LB016	2017_05_13	POST	-4	-4	0.099	44	55.26328502
LB016	2017_05_13	POST	3	3	0.167	45	55.26328502
LB016	2017_05_13	POST	-6	-6	0.175	46	55.26328502
LB016	2017_05_13	POST	8	8	0.155	47	55.26328502
LB016	2017_05_13	POST	7	7	0.145	48	55.26328502
LB016	2017_05_13	POST	3	3	0.117	49	55.26328502
LB016	2017_05_13	POST	-3	-3	0.077	50	55.26328502
LB017	2017_04_08	PRE	9	9	0.146	1	0
LB017	2017_04_08	PRE	-1	-1	0.105	2	0
LB017	2017_04_08	PRE	-9	9	0.144	3	0
LB017	2017_04_08	PRE	15	15	0.121	4	0
LB017	2017_04_08	PRE	14	14	0.159	5	0
LB017	2017_04_08	PRE	1	1	0.119	6	0
LB017	2017_04_08	PRE	9	9	0.146	7	0
LB017	2017_04_08	PRE	9	9	0.11	8	0
LB017	2017_04_08	PRE	11	11	0.16	9	0
LB017	2017_04_08	PRE	5	5	0.109	10	0
LB017	2017_04_08	PRE	5	5	0.13	11	0
LB017	2017_04_08	PRE	12	12	0.114	12	0
LB017	2017_04_08	PRE	7	7	0.13	13	0
LB017	2017_04_08	PRE	-6	-6	0.202	14	0
LB017	2017_04_08	PRE	-5	-5	0.124	15	0
LB017	2017_04_08	PRE	14	14	0.157	16	0
LB017	2017_04_08	PRE	11	11	0.133	17	0
LB017	2017_04_08	PRE	9	9	0.104	18	0
LB017	2017_04_08	PRE	-4	-4	0.189	19	0
LB017	2017_04_08	PRE	-3	-3	0.09	20	0
LB017	2017_04_08	PRE	8	8	0.124	21	0
LB017	2017_04_08	PRE	13	13	0.11	22	0
LB017	2017_04_08	PRE	13	13	0.163	23	0
LB017	2017_04_08	PRE	8	8	0.097	24	0
LB017	2017_04_08	PRE	4	4	0.117	25	0
LB017	2017_04_08	PRE	11	11	0.11	26	0
LB017	2017_04_08	PRE	10	10	0.116	27	0
LB017	2017_04_08	PRE	-4	-4	0.112	28	0
LB017	2017_04_08	PRE	11	11	0.154	29	0
LB017	2017_04_08	PRE	-6	-6	0.153	30	0
LB017	2017_04_08	PRE	14	14	0.193	31	0
LB017	2017_04_08	PRE	3	3	0.243	32	0
LB017	2017_04_08	PRE	-2	-2	0.172	33	0
LB017	2017_04_08	PRE	13	13	0.168	34	0
LB017	2017_04_08	PRE	-2	-2	0.162	35	0
LB017	2017_04_08	PRE	0	0	0.105	36	0
LB017	2017_04_08	PRE	7	7	0.145	37	0
LB017	2017_04_08	PRE	4	4	0.114	38	0
LB017	2017_04_08	PRE	-8	-8	0.146	39	0
LB017	2017_04_08	PRE	8	8	0.119	40	0
LB017	2017_04_08	PRE	0	0	0.112	41	0
LB017	2017_04_08	PRE	3	3	0.101	42	0
LB017	2017_04_08	PRE	2	2	0.123	43	0
LB017	2017_04_08	PRE	8	8	0.105	44	0
LB017	2017_04_08	PRE	-2	-2	0.126	45	0
LB017	2017_04_08	PRE	-6	-6	0.109	46	0
LB017	2017_04_08	PRE	8	8	0.118	47	0
LB017	2017_04_08	PRE	-4	-4	0.093	48	0
LB017	2017_04_08	PRE	-1	-1	0.117	49	0
LB017	2017_04_08	PRE	6	6	0.112	50	0
LB017	2017_05_13	POST	6	6	0.123	1	42.95652174
LB017	2017_05_13	POST	8	8	0.137	2	42.95652174
LB017	2017_05_13	POST	5	5	0.124	3	42.95652174
LB017	2017_05_13	POST	16	16	0.136	4	42.95652174
LB017	2017_05_13	POST	-4	-4	0.193	5	42.95652174
LB017	2017_05_13	POST	-1	1	0.116	6	42.95652174
LB017	2017_05_13	POST	4	4	0.15	7	42.95652174
LB017	2017_05_13	POST	10	10	0.112	8	42.95652174
LB017	2017_05_13	POST	4	4	0.118	9	42.95652174
LB017	2017_05_13	POST	2	2	0.089	10	42.95652174
LB017	2017_05_13	POST	12	12	0.155	11	42.95652174
LB017	2017_05_13	POST	9	9	0.131	12	42.95652174
LB017	2017_05_13	POST	-2	-2	0.149	13	42.95652174
LB017	2017_05_13	POST	7	7	0.104	14	42.95652174
LB017	2017_05_13	POST	-1	-1	0.138	15	42.95652174
LB017	2017_05_13	POST	6	6	0.119	16	42.95652174
LB017	2017_05_13	POST	4	4	0.114	17	42.95652174
LB017	2017_05_13	POST	10	10	0.092	18	42.95652174
LB017	2017_05_13	POST	7	7	0.135	19	42.95652174
LB017	2017_05_13	POST	10	10	0.111	20	42.95652174
LB017	2017_05_13	POST	10	10	0.132	21	42.95652174
LB017	2017_05_13	POST	2	2	0.102	22	42.95652174
LB017	2017_05_13	POST	3	3	0.1	23	42.95652174
LB017	2017_05_13	POST	-1	-1	0.112	24	42.95652174
LB017	2017_05_13	POST	4	4	0.134	25	42.95652174
LB017	2017_05_13	POST	-1	-1	0.093	26	42.95652174
LB017	2017_05_13	POST	6	6	0.12	27	42.95652174
LB017	2017_05_13	POST	3	3	0.092	28	42.95652174
LB017	2017_05_13	POST	10	10	0.128	29	42.95652174
LB017	2017_05_13	POST	8	8	0.101	30	42.95652174
LB017	2017_05_13	POST	2	2	0.119	31	42.95652174
LB017	2017_05_13	POST	10	10	0.113	32	42.95652174
LB017	2017_05_13	POST	2	2	0.103	33	42.95652174
LB017	2017_05_13	POST	-1	-1	0.108	34	42.95652174
LB017	2017_05_13	POST	0	0	0.113	35	42.95652174
LB017	2017_05_13	POST	-3	-3	0.117	36	42.95652174
LB017	2017_05_13	POST	-1	-1	0.135	37	42.95652174
LB017	2017_05_13	POST	7	7	0.097	38	42.95652174
LB017	2017_05_13	POST	3	3	0.149	39	42.95652174
LB017	2017_05_13	POST	-3	-3	0.109	40	42.95652174
LB017	2017_05_13	POST	-4	-4	0.132	41	42.95652174
LB017	2017_05_13	POST	-2	-2	0.193	42	42.95652174
LB017	2017_05_13	POST	7	7	0.136	43	42.95652174
LB017	2017_05_13	POST	6	1	0.097	44	42.95652174
LB017	2017_05_13	POST	1	1	0.115	45	42.95652174
LB017	2017_05_13	POST	-4	-4	0.154	46	42.95652174
LB017	2017_05_13	POST	7	7	0.131	47	42.95652174
LB017	2017_05_13	POST	14	14	0.126	48	42.95652174
LB017	2017_05_13	POST	14	14	0.167	49	42.95652174
LB017	2017_05_13	POST	1	1	0.157	50	42.95652174
LB018	2017_04_08	PRE	8	8	0.132	1	0
LB018	2017_04_08	PRE	3	3	0.109	2	0
LB018	2017_04_08	PRE	13	13	0.166	3	0
LB018	2017_04_08	PRE	0	0	0.092	4	0
LB018	2017_04_08	PRE	7	7	0.122	5	0
LB018	2017_04_08	PRE	8	8	0.103	6	0
LB018	2017_04_08	PRE	5	5	0.142	7	0
LB018	2017_04_08	PRE	-2	2	0.094	8	0
LB018	2017_04_08	PRE	12	12	0.156	9	0
LB018	2017_04_08	PRE	9	9	0.123	10	0
LB018	2017_04_08	PRE	0	0	0.117	11	0
LB018	2017_04_08	PRE	9	3	0.1	12	0
LB018	2017_04_08	PRE	1	1	0.115	13	0
LB018	2017_04_08	PRE	-1	1	0.105	14	0
LB018	2017_04_08	PRE	-1	3	0.157	15	0
LB018	2017_04_08	PRE	3	3	0.105	16	0
LB018	2017_04_08	PRE	3	3	0.125	17	0
LB018	2017_04_08	PRE	7	7	0.11	18	0
LB018	2017_04_08	PRE	8	8	0.129	19	0
LB018	2017_04_08	PRE	7	7	0.09	20	0
LB018	2017_04_08	PRE	8	8	0.11	21	0
LB018	2017_04_08	PRE	17	17	0.124	22	0
LB018	2017_04_08	PRE	0	0	0.114	23	0
LB018	2017_04_08	PRE	0	0	0.074	24	0
LB018	2017_04_08	PRE	5	5	0.129	25	0
LB018	2017_04_08	PRE	9	9	0.101	26	0
LB018	2017_04_08	PRE	3	3	0.115	27	0
LB018	2017_04_08	PRE	3	3	0.102	28	0
LB018	2017_04_08	PRE	6	6	0.134	29	0
LB018	2017_04_08	PRE	3	3	0.094	30	0
LB018	2017_04_08	PRE	-4	4	0.107	31	0
LB018	2017_04_08	PRE	-1	1	0.097	32	0
LB018	2017_04_08	PRE	12	12	0.125	33	0
LB018	2017_04_08	PRE	9	9	0.111	34	0
LB018	2017_04_08	PRE	10	10	0.163	35	0
LB018	2017_04_08	PRE	11	11	0.103	36	0
LB018	2017_04_08	PRE	10	10	0.119	37	0
LB018	2017_04_08	PRE	-2	2	0.087	38	0
LB018	2017_04_08	PRE	11	11	0.136	39	0
LB018	2017_04_08	PRE	13	13	0.11	40	0
LB018	2017_04_08	PRE	1	1	0.121	41	0
LB018	2017_04_08	PRE	12	12	0.099	42	0
LB018	2017_04_08	PRE	0	0	0.089	43	0
LB018	2017_04_08	PRE	3	3	0.111	44	0
LB018	2017_04_08	PRE	10	10	0.126	45	0
LB018	2017_04_08	PRE	6	6	0.094	46	0
LB018	2017_04_08	PRE	3	3	0.136	47	0
LB018	2017_04_08	PRE	7	7	0.106	48	0
LB018	2017_04_08	PRE	1	1	0.138	49	0
LB018	2017_04_08	PRE	9	9	0.107	50	0
LB018	2017_05_13	POST	-7	7	0.137	1	75.98971193
LB018	2017_05_13	POST	-2	-2	0.268	2	75.98971193
LB018	2017_05_13	POST	5	7	0.286	3	75.98971193
LB018	2017_05_13	POST	-3	-3	0.389	4	75.98971193
LB018	2017_05_13	POST	6	6	0.104	5	75.98971193
LB018	2017_05_13	POST	16	16	0.213	6	75.98971193
LB018	2017_05_13	POST	-7	-7	0.25	7	75.98971193
LB018	2017_05_13	POST	2	-2	0.099	8	75.98971193
LB018	2017_05_13	POST	1	1	0.094	9	75.98971193
LB018	2017_05_13	POST	1	1	0.167	10	75.98971193
LB018	2017_05_13	POST	2	2	0.105	11	75.98971193
LB018	2017_05_13	POST	1	1	0.133	12	75.98971193
LB018	2017_05_13	POST	9	9	0.11	13	75.98971193
LB018	2017_05_13	POST	17	17	0.221	14	75.98971193
LB018	2017_05_13	POST	1	1	0.109	15	75.98971193
LB018	2017_05_13	POST	-1	-1	0.163	16	75.98971193
LB018	2017_05_13	POST	8	8	0.083	17	75.98971193
LB018	2017_05_13	POST	4	4	0.146	18	75.98971193
LB018	2017_05_13	POST	-1	1	0.104	19	75.98971193
LB018	2017_05_13	POST	-7	-7	0.184	20	75.98971193
LB018	2017_05_13	POST	12	12	0.169	21	75.98971193
LB018	2017_05_13	POST	8	8	0.138	22	75.98971193
LB018	2017_05_13	POST	1	1	0.124	23	75.98971193
LB018	2017_05_13	POST	-2	2	0.128	24	75.98971193
LB018	2017_05_13	POST	-1	-1	0.137	25	75.98971193
LB018	2017_05_13	POST	-3	-3	0.248	26	75.98971193
LB018	2017_05_13	POST	8	8	0.147	27	75.98971193
LB018	2017_05_13	POST	-4	-4	0.167	28	75.98971193
LB018	2017_05_13	POST	12	12	0.201	29	75.98971193
LB018	2017_05_13	POST	-1	-1	0.27	30	75.98971193
LB018	2017_05_13	POST	9	9	0.096	31	75.98971193
LB018	2017_05_13	POST	5	5	0.118	32	75.98971193
LB018	2017_05_13	POST	-2	-2	0.132	33	75.98971193
LB018	2017_05_13	POST	3	3	0.111	34	75.98971193
LB018	2017_05_13	POST	-6	-6	0.109	35	75.98971193
LB018	2017_05_13	POST	4	4	0.14	36	75.98971193
LB018	2017_05_13	POST	1	1	0.142	37	75.98971193
LB018	2017_05_13	POST	7	7	0.109	38	75.98971193
LB018	2017_05_13	POST	-6	-6	0.112	39	75.98971193
LB018	2017_05_13	POST	7	7	0.119	40	75.98971193
LB018	2017_05_13	POST	5	5	0.081	41	75.98971193
LB018	2017_05_13	POST	17	17	0.252	42	75.98971193
LB018	2017_05_13	POST	-2	-2	0.162	43	75.98971193
LB018	2017_05_13	POST	9	9	0.142	44	75.98971193
LB018	2017_05_13	POST	2	2	0.117	45	75.98971193
LB018	2017_05_13	POST	14	14	0.207	46	75.98971193
LB018	2017_05_13	POST	5	5	0.114	47	75.98971193
LB018	2017_05_13	POST	8	8	0.157	48	75.98971193
LB018	2017_05_13	POST	9	9	0.102	49	75.98971193
LB018	2017_05_13	POST	-1	-1	0.205	50	75.98971193
LB019	2017_04_21	PRE	10	10	0.126	1	0
LB019	2017_04_21	PRE	4	4	0.121	2	0
LB019	2017_04_21	PRE	-2	-2	0.191	3	0
LB019	2017_04_21	PRE	7	7	0.123	4	0
LB019	2017_04_21	PRE	-2	-2	0.136	5	0
LB019	2017_04_21	PRE	-8	-8	0.206	6	0
LB019	2017_04_21	PRE	-7	-7	0.134	7	0
LB019	2017_04_21	PRE	-2	-2	0.105	8	0
LB019	2017_04_21	PRE	8	8	0.181	9	0
LB019	2017_04_21	PRE	14	14	0.182	10	0
LB019	2017_04_21	PRE	-1	-1	0.141	11	0
LB019	2017_04_21	PRE	3	3	0.123	12	0
LB019	2017_04_21	PRE	13	13	0.169	13	0
LB019	2017_04_21	PRE	-3	-3	0.102	14	0
LB019	2017_04_21	PRE	1	1	0.153	15	0
LB019	2017_04_21	PRE	9	9	0.114	16	0
LB019	2017_04_21	PRE	11	11	0.148	17	0
LB019	2017_04_21	PRE	0	0	0.11	18	0
LB019	2017_04_21	PRE	6	6	0.139	19	0
LB019	2017_04_21	PRE	11	11	0.125	20	0
LB019	2017_04_21	PRE	-5	-5	0.187	21	0
LB019	2017_04_21	PRE	5	5	0.12	22	0
LB019	2017_04_21	PRE	2	2	0.156	23	0
LB019	2017_04_21	PRE	8	8	0.112	24	0
LB019	2017_04_21	PRE	11	11	0.173	25	0
LB019	2017_04_21	PRE	1	1	0.111	26	0
LB019	2017_04_21	PRE	2	2	0.133	27	0
LB019	2017_04_21	PRE	2	2	0.234	28	0
LB019	2017_04_21	PRE	7	7	0.182	29	0
LB019	2017_04_21	PRE	-5	-5	0.111	30	0
LB019	2017_04_21	PRE	16	16	0.33	31	0
LB019	2017_04_21	PRE	3	3	0.139	32	0
LB019	2017_04_21	PRE	6	6	0.132	33	0
LB019	2017_04_21	PRE	7	7	0.127	34	0
LB019	2017_04_21	PRE	-7	-7	0.261	35	0
LB019	2017_04_21	PRE	5	5	0.118	36	0
LB019	2017_04_21	PRE	0	0	0.116	37	0
LB019	2017_04_21	PRE	5	5	0.136	38	0
LB019	2017_04_21	PRE	17	17	0.196	39	0
LB019	2017_04_21	PRE	-2	-2	0.149	40	0
LB019	2017_04_21	PRE	-7	-7	0.19	41	0
LB019	2017_04_21	PRE	10	10	0.115	42	0
LB019	2017_04_21	PRE	7	7	0.139	43	0
LB019	2017_04_21	PRE	-2	-2	0.12	44	0
LB019	2017_04_21	PRE	5	5	0.204	45	0
LB019	2017_04_21	PRE	7	7	0.11	46	0
LB019	2017_04_21	PRE	9	9	0.135	47	0
LB019	2017_04_21	PRE	9	9	0.108	48	0
LB019	2017_04_21	PRE	4	4	0.14	49	0
LB019	2017_04_21	PRE	1	1	0.107	50	0
LB019	2017_05_25	POST	-4	-4	0.217	1	69.51646091
LB019	2017_05_25	POST	4	4	0.152	2	69.51646091
LB019	2017_05_25	POST	-3	-3	0.177	3	69.51646091
LB019	2017_05_25	POST	-6	-6	0.195	4	69.51646091
LB019	2017_05_25	POST	12	12	0.167	5	69.51646091
LB019	2017_05_25	POST	2	2	0.127	6	69.51646091
LB019	2017_05_25	POST	14	14	0.262	7	69.51646091
LB019	2017_05_25	POST	5	5	0.123	8	69.51646091
LB019	2017_05_25	POST	3	3	0.146	9	69.51646091
LB019	2017_05_25	POST	8	8	0.116	10	69.51646091
LB019	2017_05_25	POST	3	3	0.18	11	69.51646091
LB019	2017_05_25	POST	5	5	0.125	12	69.51646091
LB019	2017_05_25	POST	6	6	0.158	13	69.51646091
LB019	2017_05_25	POST	4	4	0.106	14	69.51646091
LB019	2017_05_25	POST	5	5	0.156	15	69.51646091
LB019	2017_05_25	POST	0	0	0.104	16	69.51646091
LB019	2017_05_25	POST	5	5	0.154	17	69.51646091
LB019	2017_05_25	POST	12	12	0.141	18	69.51646091
LB019	2017_05_25	POST	2	2	0.145	19	69.51646091
LB019	2017_05_25	POST	18	18	0.232	20	69.51646091
LB019	2017_05_25	POST	3	3	0.145	21	69.51646091
LB019	2017_05_25	POST	12	12	0.125	22	69.51646091
LB019	2017_05_25	POST	4	4	0.143	23	69.51646091
LB019	2017_05_25	POST	-4	-4	0.264	24	69.51646091
LB019	2017_05_25	POST	2	2	0.14	25	69.51646091
LB019	2017_05_25	POST	1	1	0.126	26	69.51646091
LB019	2017_05_25	POST	-2	-2	0.166	27	69.51646091
LB019	2017_05_25	POST	4	4	0.121	28	69.51646091
LB019	2017_05_25	POST	-3	-3	0.145	29	69.51646091
LB019	2017_05_25	POST	10	10	0.124	30	69.51646091
LB019	2017_05_25	POST	8	8	0.132	31	69.51646091
LB019	2017_05_25	POST	-7	-7	0.237	32	69.51646091
LB019	2017_05_25	POST	5	5	0.163	33	69.51646091
LB019	2017_05_25	POST	7	7	0.151	34	69.51646091
LB019	2017_05_25	POST	12	12	0.264	35	69.51646091
LB019	2017_05_25	POST	14	14	0.278	36	69.51646091
LB019	2017_05_25	POST	6	6	0.176	37	69.51646091
LB019	2017_05_25	POST	-3	-3	0.125	38	69.51646091
LB019	2017_05_25	POST	-8	-8	0.28	39	69.51646091
LB019	2017_05_25	POST	3	3	0.139	40	69.51646091
LB019	2017_05_25	POST	1	1	0.171	41	69.51646091
LB019	2017_05_25	POST	15	15	0.223	42	69.51646091
LB019	2017_05_25	POST	-3	-3	0.225	43	69.51646091
LB019	2017_05_25	POST	1	1	0.118	44	69.51646091
LB019	2017_05_25	POST	11	11	0.164	45	69.51646091
LB019	2017_05_25	POST	1	1	0.109	46	69.51646091
LB019	2017_05_25	POST	2	2	0.163	47	69.51646091
LB019	2017_05_25	POST	6	6	0.126	48	69.51646091
LB019	2017_05_25	POST	0	0	0.116	49	69.51646091
LB019	2017_05_25	POST	-3	-3	0.11	50	69.51646091
LB020	2017_04_15	PRE	12	12	0.139	1	0
LB020	2017_04_15	PRE	2	2	0.108	2	0
LB020	2017_04_15	PRE	-4	-4	0.173	3	0
LB020	2017_04_15	PRE	6	6	0.094	4	0
LB020	2017_04_15	PRE	10	10	0.108	5	0
LB020	2017_04_15	PRE	2	2	0.082	6	0
LB020	2017_04_15	PRE	0	0	0.08	7	0
LB020	2017_04_15	PRE	0	0	0.061	8	0
LB020	2017_04_15	PRE	-2	-2	0.101	9	0
LB020	2017_04_15	PRE	8	8	0.082	10	0
LB020	2017_04_15	PRE	-2	-2	0.111	11	0
LB020	2017_04_15	PRE	0	0	0.066	12	0
LB020	2017_04_15	PRE	10	10	0.109	13	0
LB020	2017_04_15	PRE	2	2	0.09	14	0
LB020	2017_04_15	PRE	0	0	0.073	15	0
LB020	2017_04_15	PRE	5	5	0.085	16	0
LB020	2017_04_15	PRE	9	9	0.105	17	0
LB020	2017_04_15	PRE	1	1	0.075	18	0
LB020	2017_04_15	PRE	7	7	0.112	19	0
LB020	2017_04_15	PRE	8	8	0.098	20	0
LB020	2017_04_15	PRE	10	10	0.101	21	0
LB020	2017_04_15	PRE	0	0	0.058	22	0
LB020	2017_04_15	PRE	14	14	0.156	23	0
LB020	2017_04_15	PRE	9	9	0.111	24	0
LB020	2017_04_15	PRE	3	3	0.108	25	0
LB020	2017_04_15	PRE	1	1	0.074	26	0
LB020	2017_04_15	PRE	12	12	0.122	27	0
LB020	2017_04_15	PRE	1	1	0.085	28	0
LB020	2017_04_15	PRE	-5	-5	0.198	29	0
LB020	2017_04_15	PRE	3	3	0.094	30	0
LB020	2017_04_15	PRE	4	4	0.133	31	0
LB020	2017_04_15	PRE	-9	-9	0.132	32	0
LB020	2017_04_15	PRE	0	0	0.078	33	0
LB020	2017_04_15	PRE	8	8	0.109	34	0
LB020	2017_04_15	PRE	15	15	0.2	35	0
LB020	2017_04_15	PRE	12	12	0.113	36	0
LB020	2017_04_15	PRE	6	6	0.123	37	0
LB020	2017_04_15	PRE	1	1	0.1	38	0
LB020	2017_04_15	PRE	-2	-2	0.127	39	0
LB020	2017_04_15	PRE	2	2	0.099	40	0
LB020	2017_04_15	PRE	0	0	0.078	41	0
LB020	2017_04_15	PRE	-6	-6	0.169	42	0
LB020	2017_04_15	PRE	7	7	0.119	43	0
LB020	2017_04_15	PRE	10	10	0.089	44	0
LB020	2017_04_15	PRE	6	6	0.111	45	0
LB020	2017_04_15	PRE	5	5	0.067	46	0
LB020	2017_04_15	PRE	-1	-1	0.097	47	0
LB020	2017_04_15	PRE	-5	-5	0.099	48	0
LB020	2017_04_15	PRE	7	7	0.109	49	0
LB020	2017_04_15	PRE	4	4	0.078	50	0
LB021	2017_04_15	PRE	10	10	0.151	1	0
LB021	2017_04_15	PRE	8	8	0.115	2	0
LB021	2017_04_15	PRE	10	10	0.142	3	0
LB021	2017_04_15	PRE	13	13	0.146	4	0
LB021	2017_04_15	PRE	-8	-4	0.244	5	0
LB021	2017_04_15	PRE	15	15	0.168	6	0
LB021	2017_04_15	PRE	-1	-1	0.118	7	0
LB021	2017_04_15	PRE	5	5	0.159	8	0
LB021	2017_04_15	PRE	7	7	0.156	9	0
LB021	2017_04_15	PRE	1	1	0.119	10	0
LB021	2017_04_15	PRE	14	14	0.183	11	0
LB021	2017_04_15	PRE	-6	-6	0.202	12	0
LB021	2017_04_15	PRE	11	11	0.208	13	0
LB021	2017_04_15	PRE	11	11	0.158	14	0
LB021	2017_04_15	PRE	1	1	0.115	15	0
LB021	2017_04_15	PRE	8	8	0.102	16	0
LB021	2017_04_15	PRE	14	14	0.153	17	0
LB021	2017_04_15	PRE	10	10	0.105	18	0
LB021	2017_04_15	PRE	2	2	0.12	19	0
LB021	2017_04_15	PRE	4	4	0.112	20	0
LB021	2017_04_15	PRE	1	1	0.125	21	0
LB021	2017_04_15	PRE	6	-6	0.227	22	0
LB021	2017_04_15	PRE	7	7	0.186	23	0
LB021	2017_04_15	PRE	6	6	0.113	24	0
LB021	2017_04_15	PRE	-4	-4	0.126	25	0
LB021	2017_04_15	PRE	6	6	0.138	26	0
LB021	2017_04_15	PRE	2	2	0.15	27	0
LB021	2017_04_15	PRE	2	2	0.101	28	0
LB021	2017_04_15	PRE	6	6	0.157	29	0
LB021	2017_04_15	PRE	13	13	0.22	30	0
LB021	2017_04_15	PRE	3	3	0.155	31	0
LB021	2017_04_15	PRE	13	13	0.191	32	0
LB021	2017_04_15	PRE	3	3	0.174	33	0
LB021	2017_04_15	PRE	12	12	0.147	34	0
LB021	2017_04_15	PRE	-2	-2	0.124	35	0
LB021	2017_04_15	PRE	-8	-8	0.171	36	0
LB021	2017_04_15	PRE	4	4	0.188	37	0
LB021	2017_04_15	PRE	4	4	0.121	38	0
LB021	2017_04_15	PRE	-3	-3	0.167	39	0
LB021	2017_04_15	PRE	-2	-2	0.173	40	0
LB021	2017_04_15	PRE	6	6	0.193	41	0
LB021	2017_04_15	PRE	9	9	0.155	42	0
LB021	2017_04_15	PRE	-4	-4	0.131	43	0
LB021	2017_04_15	PRE	2	2	0.131	44	0
LB021	2017_04_15	PRE	6	6	0.16	45	0
LB021	2017_04_15	PRE	17	17	0.221	46	0
LB021	2017_04_15	PRE	17	17	0.209	47	0
LB021	2017_04_15	PRE	8	-8	0.207	48	0
LB021	2017_04_15	PRE	7	7	0.175	49	0
LB021	2017_04_15	PRE	4	4	0.148	50	0
LB021	2017_06_02	POST	13	13	0.193	1	67.27777778
LB021	2017_06_02	POST	-3	-3	0.168	2	67.27777778
LB021	2017_06_02	POST	2	2	0.146	3	67.27777778
LB021	2017_06_02	POST	-3	-3	0.094	4	67.27777778
LB021	2017_06_02	POST	18	18	0.24	5	67.27777778
LB021	2017_06_02	POST	2	2	0.144	6	67.27777778
LB021	2017_06_02	POST	12	14	0.177	7	67.27777778
LB021	2017_06_02	POST	14	14	0.277	8	67.27777778
LB021	2017_06_02	POST	13	13	0.181	9	67.27777778
LB021	2017_06_02	POST	3	3	0.125	10	67.27777778
LB021	2017_06_02	POST	2	2	0.166	11	67.27777778
LB021	2017_06_02	POST	-1	-1	0.145	12	67.27777778
LB021	2017_06_02	POST	-1	-1	0.127	13	67.27777778
LB021	2017_06_02	POST	6	6	0.146	14	67.27777778
LB021	2017_06_02	POST	5	5	0.146	15	67.27777778
LB021	2017_06_02	POST	8	8	0.185	16	67.27777778
LB021	2017_06_02	POST	9	9	0.177	17	67.27777778
LB021	2017_06_02	POST	1	1	0.113	18	67.27777778
LB021	2017_06_02	POST	1	1	0.165	19	67.27777778
LB021	2017_06_02	POST	15	15	0.166	20	67.27777778
LB021	2017_06_02	POST	7	7	0.174	21	67.27777778
LB021	2017_06_02	POST	-1	-1	0.12	22	67.27777778
LB021	2017_06_02	POST	5	5	0.176	23	67.27777778
LB021	2017_06_02	POST	-8	-8	0.209	24	67.27777778
LB021	2017_06_02	POST	-1	-1	0.144	25	67.27777778
LB021	2017_06_02	POST	4	4	0.103	26	67.27777778
LB021	2017_06_02	POST	15	15	0.243	27	67.27777778
LB021	2017_06_02	POST	2	2	0.13	28	67.27777778
LB021	2017_06_02	POST	-2	-2	0.155	29	67.27777778
LB021	2017_06_02	POST	11	11	0.178	30	67.27777778
LB021	2017_06_02	POST	5	5	0.151	31	67.27777778
LB021	2017_06_02	POST	10	10	0.114	32	67.27777778
LB021	2017_06_02	POST	3	3	0.173	33	67.27777778
LB021	2017_06_02	POST	-4	6	0.109	34	67.27777778
LB021	2017_06_02	POST	1	1	0.143	35	67.27777778
LB021	2017_06_02	POST	0	0	0.153	36	67.27777778
LB021	2017_06_02	POST	10	10	0.137	37	67.27777778
LB021	2017_06_02	POST	-5	-5	0.172	38	67.27777778
LB021	2017_06_02	POST	7	7	0.411	39	67.27777778
LB021	2017_06_02	POST	1	1	0.157	40	67.27777778
LB021	2017_06_02	POST	10	10	0.165	41	67.27777778
LB021	2017_06_02	POST	3	3	0.112	42	67.27777778
LB021	2017_06_02	POST	6	6	0.162	43	67.27777778
LB021	2017_06_02	POST	-3	-3	0.165	44	67.27777778
LB021	2017_06_02	POST	-4	-4	0.164	45	67.27777778
LB021	2017_06_02	POST	5	5	0.11	46	67.27777778
LB021	2017_06_02	POST	-1	-1	0.117	47	67.27777778
LB021	2017_06_02	POST	1	1	0.121	48	67.27777778
LB021	2017_06_02	POST	14	14	0.218	49	67.27777778
LB021	2017_06_02	POST	11	11	0.252	50	67.27777778
LB022	2017_04_15	PRE	8	8	0.173	1	0
LB022	2017_04_15	PRE	14	14	0.144	2	0
LB022	2017_04_15	PRE	10	10	0.132	3	0
LB022	2017_04_15	PRE	2	2	0.107	4	0
LB022	2017_04_15	PRE	4	4	0.134	5	0
LB022	2017_04_15	PRE	1	1	0.095	6	0
LB022	2017_04_15	PRE	6	6	0.141	7	0
LB022	2017_04_15	PRE	7	7	0.115	8	0
LB022	2017_04_15	PRE	6	6	0.15	9	0
LB022	2017_04_15	PRE	-4	-4	0.23	10	0
[truncated: 440 more rows]
