# Supplementary material for: Bright light therapy and early morning attention, mathematical performance, electroencephalography and brain connectivity in adolescents with morning sleepiness
Source: PLoS One. 2023 Aug 22;18(8):e0273269. doi: 10.1371/journal.pone.0273269 (PMC10443881; doi:10.1371/journal.pone.0273269)
Supplement: S4 Data — Quotient ADHD attention test data prior to and following bright light treatment. (CSV) [file pone.0273269.s005.csv]

Subj_numb	Per_use	Acc	OmErr	ComErr	Latency	Var	COV	pchnge_Acc	pchnge_OmErr	pchnge_ComErr	pchnge_Latency	pchnge_Var	pchnge_COV	ImmDur_perc	pchnge_ImmDur_perc	Age	Gender
LB001	43.64666667	90.5	0.2	18.8	567	105	19	2.983425414	450	-34.04255319	-1.940035273	1.904761905	0	83	19.27710843	18.2	F
LB002	57.41449258	83.2	0.2	33.3	482	79	16	-15.26442308	150	75.67567568	-0.414937759	29.11392405	31.25	99	-16.16161616	17.4	F
LB003	48.9484127	56.5	5.2	81.7	376	119	30	15.39823009	390.3846154	-46.14443084	24.73404255	46.21848739	23.33333333	37	-2.702702703	13.1	F
LB004	57.80666667	64.7	1.8	68.7	404	70	17	15.45595054	-61.11111111	-27.36535662	4.702970297	5.714285714	5.882352941	45	13.33333333	18	M
LB005	65.81623932	66.3	11.1	56.3	608	167	28	19.90950226	41.44144144	-55.06216696	16.77631579	49.10179641	25	2	50	16.1	M
LB006	73.05376344	68.9	1.9	60.4	473	135	28	6.821480406	242.1052632	-23.17880795	11.83932347	37.03703704	25	68	-70.58823529	16	F
LB007	60.99494949	66.9	1.8	64.4	372	111	30	10.91180867	-11.11111111	-22.36024845	6.182795699	5.405405405	-3.333333333	23	95.65217391	18.2	F
LB008	51.76	71.8	0.2	56.1	440	109	25	4.596100279	800	-14.26024955	-0.909090909	-21.10091743	-20	13	76.92307692	15.2	F
LB009	38.46969697	80.1	0.9	38.9	486	91	19	14.73158552	-100	-58.35475578	1.646090535	-3.296703297	-5.263157895	46	82.60869565	18.4	F
LB010	89.94982079	73.8	0.2	52.1	369	53	14	18.15718157	0	-51.43953935	19.51219512	33.96226415	14.28571429	65	-10.76923077	18.1	M
LB011	86.20185185	94.5	0.2	10.8	493	90	18	1.26984127	0	-23.14814815	9.736308316	18.88888889	11.11111111	20	25	17.3	M
LB012	57.67204301	78.5	0	43	389	82	21	-2.038216561	NA	6.511627907	1.542416452	30.48780488	28.57142857	81	-43.20987654	17.8	F
LB013	39.41493056	67.9	0	64.3	354	74	21	19.14580265	NA	-40.74650078	20.05649718	16.21621622	-4.761904762	99	-8.080808081	17.8	F
LB014	54.12301587	68.5	0.5	62.5	435	177	40	11.09489051	360	-27.2	27.35632184	-1.129943503	-22.5	28	-50	18.5	M
LB015	59.88405797	90.2	0.5	19.2	473	81	17	0.88691796	140	-11.97916667	5.919661734	83.95061728	70.58823529	99	-8.080808081	15.5	F
LB016	55.26328502	90.8	0	18.3	451	81	18	7.929515419	NA	-78.1420765	11.0864745	-1.234567901	-11.11111111	76	22.36842105	17.8	F
LB017	42.95652174	92.8	0	14.5	497	87	17	0.646551724	NA	-13.10344828	6.841046278	49.42528736	41.17647059	83	-26.5060241	16.8	M
LB018	75.98971193	66.2	2.1	65.5	368	120	32	26.28398792	-66.66666667	-50.83969466	11.41304348	-12.5	-18.75	88	12.5	16.9	F
LB019	69.51646091	93.2	0.9	12.7	407	69	17	-0.858369099	22.22222222	11.02362205	9.828009828	28.98550725	17.64705882	88	-35.22727273	17.5	F
LB020	22.78333333	66.6	2.6	64.3	407	116	28	-29.57957958	1353.846154	6.531881804	71.4987715	364.6551724	164.2857143	21	300	16.9	F
LB021	67.27777778	80.7	0.7	37.8	427	90	21	9.045848823	0	-38.35978836	18.03278689	38.88888889	19.04761905	16	-50	17.3	F
LB022	76.62301587	77	0.2	45.8	397	73	18	0	150	-0.655021834	11.08312343	20.54794521	11.11111111	95	-53.68421053	18.1	F
LB023	26.46491228	89.7	1.6	19	523	106	20	-3.232998885	87.5	22.63157895	-4.015296367	18.86792453	25	23	43.47826087	16.9	M
LB025	77.51322751	99.5	0	1	530	82	15	0.502512563	NA	-100	0	-10.97560976	-6.666666667	99	0	14.4	F
LB026	35.81746032	62.1	0.9	74.9	354	55	16	4.186795491	366.6666667	-11.21495327	2.259887006	38.18181818	31.25	81	-48.14814815	16.3	F
