# Supplementary material for: Bright light therapy and early morning attention, mathematical performance, electroencephalography and brain connectivity in adolescents with morning sleepiness
Source: PLoS One. 2023 Aug 22;18(8):e0273269. doi: 10.1371/journal.pone.0273269 (PMC10443881; doi:10.1371/journal.pone.0273269)
Supplement: S5 Data — Epworth sleepiness scale data prior to and following bright light treatment. (CSV) [file pone.0273269.s006.csv]

Subject.Number	Per_use	Condition	ESS	Age	Gender
LB001	0	PRE	8	18.2	F
LB001	43.64666667	POST	5	18.2	F
LB002	0	PRE	7	17.4	F
LB002	57.41449258	POST	12	17.4	F
LB003	0	PRE	6	13.1	F
LB003	48.9484127	POST	3	13.1	F
LB004	0	PRE	14	18	M
LB004	57.80666667	POST	5	18	M
LB005	0	PRE	13	16.1	M
LB005	65.81623932	POST	9	16.1	M
LB006	0	PRE	7	16	F
LB006	73.05376344	POST	4	16	F
LB007	0	PRE	13	18.2	F
LB007	60.99494949	POST	13	18.2	F
LB008	0	PRE	7	15.2	F
LB008	51.76	POST	9	15.2	F
LB009	0	PRE	5	18.4	F
LB009	38.46969697	POST	2	18.4	F
LB010	0	PRE	9	18.1	M
LB010	89.94982079	POST	10	18.1	M
LB011	0	PRE	8	17.3	M
LB011	86.20185185	POST	3	17.3	M
LB012	0	PRE	1	17.8	F
LB012	57.67204301	POST	2	17.8	F
LB013	0	PRE	3	17.8	F
LB013	39.41493056	POST	7	17.8	F
LB014	0	PRE	11	18.5	M
LB014	54.12301587	POST	7	18.5	M
LB015	0	PRE	13	15.5	F
LB015	59.88405797	POST	8	15.5	F
LB016	0	PRE	13	17.8	F
LB016	55.26328502	POST	10	17.8	F
LB017	0	PRE	5	16.8	M
LB017	42.95652174	POST	5	16.8	M
LB018	0	PRE	11	16.9	F
LB018	75.98971193	POST	4	16.9	F
LB019	0	PRE	11	17.5	F
LB019	69.51646091	POST	11	17.5	F
LB020	0	PRE	7	16.9	F
LB020	22.78333333	POST	NA	16.9	F
LB021	0	PRE	17	17.3	F
LB021	67.27777778	POST	12	17.3	F
LB022	0	PRE	5	18.1	F
LB022	76.62301587	POST	9	18.1	F
LB023	0	PRE	11	16.9	M
LB023	26.46491228	POST	12	16.9	M
LB024	0	PRE	11	18.8	M
LB024	NA	POST	NA	18.8	M
LB025	0	PRE	12	14.4	F
LB025	77.51322751	POST	14	14.4	F
LB026	0	PRE	9	16.3	F
LB026	35.81746032	POST	8	16.3	F
