# Supplementary material for: Bright light therapy and early morning attention, mathematical performance, electroencephalography and brain connectivity in adolescents with morning sleepiness
Source: PLoS One. 2023 Aug 22;18(8):e0273269. doi: 10.1371/journal.pone.0273269 (PMC10443881; doi:10.1371/journal.pone.0273269)
Supplement: S6 Data — EEG absolute power band data for each lead prior to and following bright light treatment with eyes opened. (CSV) [file pone.0273269.s007.csv]

SUBJ	Status	Per_Use	Per_Use2	Delta_Fp1	Delta_Fp2	Delta_F7	Delta_F3	Delta_Fz	Delta_F4	Delta_F8	Delta_T3	Delta_C3	Delta_Cz	Delta_C4	Delta_T4	Delta_T5	Delta_P3	Delta_Pz	Delta_P4	Delta_T6	Delta_O1	Delta_O2	Theta_Fp1	Theta_Fp2	Theta_F7	Theta_F3	Theta_Fz	Theta_F4	Theta_F8	Theta_T3	Theta_C3	Theta_Cz	Theta_C4	Theta_T4	Theta_T5	Theta_P3	Theta_Pz	Theta_P4	Theta_T6	Theta_O1	Theta_O2	Alpha_Fp1	Alpha_Fp2	Alpha_F7	Alpha_F3	Alpha_Fz	Alpha_F4	Alpha_F8	Alpha_T3
LB001	pre	43.64666667	0	3.446	4.633	3.496	6.459	7.96	7.828	3.501	4.076	6.735	9.108	7.685	3.541	4.711	8.144	12.698	9.789	5.894	7.94	8.828	2.954	3.75	1.922	5.468	7.096	6.599	2.399	2.166	5.762	8.198	7.232	2.3	3.338	6.025	8.262	6.406	3.647	5.091	5.086	4.962	5.805	3.313	8.518	10.463	10.098	4.024	8.044
LB001	pst	43.64666667	43.64666667	2.798	2.553	1.543	5.063	7.16	5.772	1.972	2.171	5.827	8.285	6.082	1.247	4.035	7.894	12.542	8.518	3.573	6.057	7.292	3.215	3.044	1.547	7.204	9.15	7.458	1.919	2.29	12.576	13.281	12.009	1.429	5.142	11.16	12.737	9.982	3.732	6.672	5.997	7.167	6.285	4.284	11.951	13.867	12.286	5.515	10.379
LB002	pre	56.42809602	0	1.459	2.027	1.349	4.813	6.615	5.302	1.914	2.421	5.06	8.832	5.149	2.11	5.4	6.758	7.744	5.802	3.607	6.787	6.375	1.476	1.819	1.152	4.981	7.67	5.697	1.577	2.177	5.113	8.045	5.158	1.446	4.253	5.874	6.296	4.949	2.498	6.15	5.053	1.272	1.564	1.32	4.446	5.798	4.836	1.814	2.339
LB002	pst	56.42809602	56.42809602	9.279	10.232	11.825	10.025	11.766	16.384	26.759	14.967	16.436	15.767	18.611	20.489	14.176	15.934	14.305	11.958	8.664	13.431	5.875	2.164	2.441	2.422	2.5	2.988	3.53	5.136	3.051	3.932	3.851	4.045	3.929	2.818	3.812	3.564	2.886	1.79	2.981	1.432	2.161	2.288	2.052	2.57	3.224	3.184	3.668	2.596
LB004	pre	57.80666667	0	1.672	1.543	3.381	3.742	4.141	3.493	1.731	1.928	3.593	5.024	3.599	1.66	2.685	3.605	4.948	3.422	2.198	2.342	2.34	1.342	1.209	1.644	2.905	3.626	2.811	1.062	1.203	2.642	3.638	2.554	0.839	1.7	2.393	3.08	2.138	1.306	1.615	1.603	3.25	3.063	2.875	5.582	6.597	5.415	2.467	3.725
LB004	pst	57.80666667	57.80666667	2.387	1.813	0.812	3.343	3.916	3.276	1.803	1.302	2.319	3.846	2.865	0.74	1.612	2.497	4.141	2.274	1.044	2.392	2.337	1.771	1.552	0.646	2.55	3.357	2.498	1.157	0.76	1.69	2.71	1.716	0.446	1.002	1.412	2.084	1.284	0.681	1.235	1.483	2.019	1.775	0.998	2.921	3.552	3.08	1.768	2.024
LB005	pre	65.81623932	0	10.391	8.739	16.368	20.374	22.601	21.174	9.134	8.076	20.966	26.311	19.133	3.709	14.762	19.077	21.33	19.809	13.039	29.101	31.752	7.618	7.044	10.609	17.42	20.624	18.963	7.403	7.414	18.522	25.432	16.184	3.198	12.624	16.267	17.269	14.703	8.702	14.786	13.948	8.158	7.561	10.477	15.129	16.345	16.022	7.302	9.315
LB005	pst	65.81623932	65.81623932	11.964	12.807	9.592	25.706	25.094	20.026	10.606	11.267	27.918	30.4	25.765	10.956	16.959	28.855	29.934	28.187	21.317	32.075	31.796	11.691	11.206	8.488	21.073	24	18.15	9.572	10.2	26.612	32.057	24.461	10.249	14.801	26.838	27.518	23.201	16.477	23.964	21.021	32.268	31.855	27.548	41.004	45.16	42.328	29	28.569
LB006	pre	73.05376344	0	3.983	3.247	6.439	5.545	6.372	6.274	3.791	2.507	5.999	10.056	6.48	2.862	5.428	8.498	11.361	7.916	6.001	7.964	7.443	2.354	2.226	2.465	4.074	5.83	5.464	2.039	1.309	3.387	6.815	4.065	1.277	2.899	3.904	5.794	3.65	2.621	3.484	2.989	4.664	4.39	3.302	5.199	5.941	5.644	3.118	1.748
LB006	pst	73.05376344	73.05376344	4.218	1.988	6.733	4.601	4.785	3.722	2.05	1.917	3.573	6.852	3.099	2.348	3.017	4.234	5.923	4.125	2.536	4.641	4.076	1.786	0.994	2.501	2.849	3.775	2.299	0.94	1.029	2.05	4.88	2.037	1.19	1.869	2.061	2.703	2.045	1.321	2.081	1.729	2.474	1.649	3.145	4.348	4.719	4.095	1.977	2.142
LB007	pre	60.99494949	0	4.957	5.084	20.079	7.455	9.292	7.167	3.715	2.469	6.216	9.18	6.44	3.607	4.251	7.179	10.144	7.872	4.544	6.262	7.982	2.706	2.746	5.539	4.637	5.925	4.141	2.021	1.288	3.66	6.111	3.894	1.744	2.761	4.03	5.425	4.138	2.533	3.438	4.318	2.163	2.088	3.763	3.133	3.932	3.054	1.787	0.968
LB007	pst	60.99494949	60.99494949	12.093	11.421	7.385	12.128	13.068	9.845	5.987	4.227	8.489	11.868	7.196	2.901	5.599	10.89	12.171	9.213	5.305	9.849	10.017	7.541	7.084	3.705	7.411	8.731	6.067	3.053	2.055	5.166	7.416	3.84	1.139	2.781	5.01	5.377	4.028	2.255	4.292	4.344	3.741	3.785	2.656	3.477	3.723	2.922	1.978	1.598
LB008	pre	51.76	0	3.165	4.352	2.684	4.38	6.544	4.854	7.986	2.836	4.659	5.741	3.315	0.538	3.951	4.648	5.032	3.509	2.697	5.627	5.32	1.696	2.171	1.107	2.431	3.929	2.806	2.735	1.493	2.435	3.372	2.017	0.321	1.909	2.367	2.565	1.744	1.126	2.474	2.094	3.613	4.155	2.591	4.98	6.775	5.67	4.28	3.315
LB008	pst	51.76	51.76	3.418	6.653	4.938	4.051	8.008	4.651	22.143	1.087	3.422	6.23	2.815	0.796	3.229	4.916	4.834	2.299	1.489	2.359	3.274	1.767	2.533	1.938	2.26	4.777	2.659	6.673	0.707	2.009	3.644	1.59	0.464	1.613	2.368	2.449	1.262	0.764	1.237	1.297	4.529	5.174	3.938	5.463	8.717	5.68	7.09	2.144
LB010	pre	89.94982079	0	1.499	1.413	1.9	2.202	2.729	2.1	1.242	0.968	2.087	3.64	2.091	1.017	1.151	2.415	3.572	2.768	1.841	2.939	2.754	1.041	1	1.078	1.619	2.1	1.483	0.737	0.552	1.362	2.369	1.338	0.621	0.645	1.343	1.981	1.425	1.162	1.777	1.764	1.875	1.706	1.916	2.639	2.828	2.361	1.275	1.662
LB010	pst	89.94982079	89.94982079	13.211	9.614	4.638	6.027	8.691	6.811	4.345	4.03	6.029	10.417	6.728	3.6	3.553	7.321	10.341	8.039	3.736	7.36	8.776	8.584	7.004	2.506	6.222	10.227	6.922	3.127	2.365	6.233	16.676	8.288	2.262	2.898	7.242	14.349	8.691	3.295	4.71	6.075	27.191	25.625	5.765	7.7	10.57	9.251	8.585	2.833
LB011	pre	86.20185185	0	4.088	3.101	2.872	4.349	5.651	4.531	2.032	2.253	3.999	6.381	3.866	3.115	2.104	3.838	5.668	3.62	2.286	2.909	3.149	2.688	2.14	1.756	2.764	3.822	3.116	1.354	1.266	2.269	3.97	2.367	1.742	1.108	2.041	3.499	2.108	1.418	2.056	1.896	3.745	3.508	2.575	4.623	5.907	5.34	2.426	2.049
LB011	pst	86.20185185	86.20185185	5.814	6.143	3.046	7.95	9.989	8.825	3.858	1.902	6.709	11.325	7.585	2.198	3.352	7.085	10.34	7.564	3.886	5.148	6.344	3.229	3.55	1.693	4.364	5.753	5.117	2.243	1.243	3.432	5.888	3.885	1.259	1.541	3.046	4.472	3.239	1.875	2.298	2.715	5.415	5.939	3.24	7.178	9.276	9.023	4.923	2.916
LB012	pre	57.67204301	0	1.817	2.467	2.619	4.326	5.699	4.546	1.332	1.768	4.119	7.319	5.186	2.104	2.448	5.03	7.824	6.665	4.974	3.138	3.634	1.465	1.639	1.306	3.103	4.464	3.245	0.863	0.771	2.58	4.79	3.169	0.976	1.126	2.597	3.793	3.404	2.242	1.4	1.782	2.889	3.363	2.625	5.897	7.351	6.343	2.38	1.799
LB012	pst	57.67204301	57.67204301	6.353	2.445	1.304	4.674	6.665	4.664	2.502	0.991	4.212	7.625	4.816	1	2.894	5.073	7.276	6.334	3.692	3.678	4.005	3.399	2.019	1.003	4.056	5.54	3.734	1.186	0.787	2.941	5.665	3.582	0.889	1.792	3.048	4.203	3.758	2.293	2.351	2.332	5.064	4.21	2.967	6.359	7.817	6.861	2.815	2.173
LB013	pre	39.41493056	0	7.802	6.019	2.693	8.86	10.493	9.036	3.591	3.712	9.725	11.964	9.162	3.745	7.095	10.382	11.237	9.175	5.446	10.536	9.502	4.301	3.683	1.629	6.04	7.084	5.605	1.981	1.69	5.583	7.188	5.045	1.631	2.889	4.675	5.101	3.997	2.275	4.129	3.605	8.867	8.851	3.508	9.611	10.926	9.872	5.049	4.222
LB013	pst	39.41493056	39.41493056	6.12	8.482	3.086	5.265	5.919	4.476	3.402	1.453	4.532	6.113	4.221	1.471	2.306	4.374	5.438	3.62	2.094	5.437	5.129	4.174	4.768	2.37	4.042	4.128	3.013	2.007	1.156	3.983	4.942	2.932	0.803	1.806	3.481	3.513	2.274	1.6	3.393	3.072	8.491	9.787	3.971	7.037	7.923	7.086	5.22	2.187
LB014	pre	54.12301587	0	2.516	2.643	2.555	3.626	4.579	4.171	2.32	1.717	3.039	4.152	3.08	1.073	2.243	2.077	4.742	4.16	1.126	1.727	2.379	3.999	3.821	1.979	5.641	7.532	5.966	1.889	1.129	3.876	3.921	3.215	0.743	1.434	2.343	3.103	3.347	1.199	1.15	1.675	4.477	4.601	3.491	7.075	8.58	8.499	3.608	3.022
LB014	pst	54.12301587	54.12301587	4.156	17.381	3.804	5.853	7.22	6.763	2.792	1.485	5.167	7.253	6.615	3.505	3.065	5.564	7.07	7.132	4.69	3.767	3.858	3.439	10.431	2.373	5.351	6.168	5.232	1.731	1.146	4.099	5.364	4.393	1.518	1.92	3.601	4.662	4.711	2.804	2.324	2.473	4.129	9.639	3.229	6.935	7.931	7.204	2.668	2.347
LB016	pre	55.26328502	0	2.61	2.736	11.616	5.919	7.398	5.943	2.666	3.066	7.358	8.963	6.485	2.392	4.483	6.94	7.902	3.823	1.819	2.975	3.201	1.306	1.369	2.306	2.987	3.962	2.915	1.27	1.09	3.183	4.221	2.488	0.803	1.988	2.836	3.125	1.827	0.65	1.34	2.241	2.181	2.265	2.354	4.266	5.159	4.572	2.385	3.412
LB016	pst	55.26328502	55.26328502	1.935	1.519	0.374	2.665	1.998	2.596	0.504	2.299	4.788	6.851	4.478	1.793	2.431	4.995	6.501	4.994	2.234	3.024	5.652	0.871	0.634	0.192	1.19	0.729	0.795	0.22	1.06	1.974	2.551	1.66	0.76	1.176	1.898	2.469	2.151	0.973	1.788	3.161	3.391	1.947	1.013	3.816	2.826	2.67	0.86	4.753
LB017	pre	42.95652174	0	3.244	3.171	2.34	6.379	6.775	6.008	4.758	4.733	5.857	7.127	5.026	1.631	5.756	6.518	8.644	7.741	3.27	4.364	4.679	1.854	1.882	1.201	3.358	4.381	3.155	1.787	1.687	3.307	4.224	2.577	0.773	3.007	3.565	4.617	3.467	1.677	2.606	2.575	4.547	4.337	3.145	8.509	10.044	8.168	4.822	6.223
LB017	pst	42.95652174	42.95652174	3.296	4.089	5.555	7.864	7.356	7.686	3.882	2.656	5.354	7.088	5.308	3.491	5.4	6.476	8.005	7.14	5.21	6.8	6.954	1.615	1.829	2.145	3.56	4.09	3.581	1.433	1.393	2.902	3.901	2.771	1.331	2.596	3.112	4.017	3.269	2.15	2.91	3.313	5.654	5.588	6.132	11.416	12.824	11.409	4.493	6.075
LB018	pre	75.98971193	0	6.574	6.275	2.971	6.935	7.099	6.102	7.142	2.321	6.053	9.558	6.031	12.008	2.202	4.483	10.634	7.982	2.697	5.164	3.333	3.047	3.109	1.272	3.315	3.607	2.938	2.376	1.004	2.692	4.07	2.482	4.846	0.885	1.845	3.602	2.966	1.276	2.162	1.249	5.969	6.083	1.928	5.548	5.521	5.133	3.616	1.426
LB018	pst	75.98971193	75.98971193	6.449	7.449	5.399	3.721	5.432	3.716	3.879	0.968	2.499	5.419	3.217	1.265	1.354	3.852	8.121	5.641	2.574	2.846	3.58	2.253	2.575	0.988	2.071	3.238	1.921	1.515	0.381	1.471	3.095	1.673	0.711	0.55	1.405	2.7	1.633	0.884	0.759	1.03	14.479	14.982	5.597	8.737	11.436	9.57	6.992	1.388
LB020	pre	22.78333333	0	3.373	8.029	1.586	6.83	9.659	8.319	6.145	2.569	6.498	11.231	8.059	3.358	5.126	7.832	11.571	10.027	5.419	8.059	9.546	2.425	3.715	1.195	5.844	9.991	7.104	2.73	1.502	5.354	12.704	7.003	1.922	2.141	4.31	6.507	5.34	2.609	3.069	3.55	2.187	3.238	1.343	2.962	3.99	3.511	1.959	0.903
LB020	pst	22.78333333	22.78333333	2.853	1.905	1.299	3.19	6.249	4.415	1.319	1.268	4.256	8.161	4.225	0.658	2.438	3.12	9.119	7.274	2.205	1.317	5.659	3.247	2.467	1.314	4.002	9.005	5.163	0.805	1.069	4.332	8.922	3.757	0.685	1.664	2.732	4.774	3.545	1.543	1.063	2.405	3.171	2.81	1.68	3.767	6.765	5.515	0.847	1.251
LB021	pre	67.27777778	0	5.792	12.928	4.968	3.765	3.717	6.537	7.942	4.813	2.531	3.115	5.583	6.766	6.437	5.315	3.716	6.154	5.495	6.92	7.389	1.99	2.439	1.399	1.415	0.917	1.862	2.162	1.28	0.845	0.937	1.857	1.789	1.494	1.696	1.228	2.078	1.4	2.898	2.17	2.337	3.709	2.582	2.04	2.055	3.19	3.163	2.437
LB021	pst	67.27777778	67.27777778	4.847	5.393	2.581	1.954	1.839	1.851	2.196	2.05	2.253	1.317	2.184	2.616	3.176	5.763	3.338	3.32	3.095	4.268	4.813	2.124	2.482	1.171	0.993	0.946	0.97	0.942	1.188	1.148	0.647	1.088	1.115	1.767	2.256	1.339	1.456	1.454	1.836	1.884	6.968	8.183	2.922	2.611	2.039	2.106	2.176	2.8
LB023	pre	26.46491228	0	1.886	2.019	3.644	4.408	4.869	3.135	6.3	3.17	3.166	4.745	2.189	0.802	2.839	3.676	4.181	2.52	0.883	5.708	3.57	1.78	1.737	1.755	4.29	5.516	3.506	2.691	1.969	2.92	4.622	1.832	0.531	2.547	2.902	3.071	1.735	0.522	3.932	2.488	2.533	2.468	2.709	5.424	6.562	5.244	2.431	3.388
LB023	pst	26.46491228	26.46491228	3.909	3.098	2.097	6.317	5.635	4.829	2.025	1.221	2.94	5.319	3.945	2.137	1.662	3.186	5.704	4.368	1.55	5.238	4.728	4.757	2.858	2.42	6.656	7.732	6.334	2.2	1.403	3.272	5.946	4.139	1.577	1.758	2.965	4.28	3.01	1.137	4.237	3.268	7.971	6.197	3.929	10.297	11.435	10.12	3.488	2.617
LB025	pre	77.51322751	0	5.501	4.711	7.059	7.161	8.477	7.143	2.51	2.872	6.562	9.114	6.74	2.321	3.716	6.835	9.342	7.311	4.148	6.232	6.319	2.628	2.315	2.904	3.756	4.537	3.677	1.079	2.121	4.897	5.785	4.525	1.43	3.058	5.383	5.813	4.627	2.666	4.066	3.748	7.641	6.825	5.203	10.641	12.019	9.398	2.823	3.441
LB025	pst	77.51322751	77.51322751	4.614	5.805	3.311	7.527	10.796	8.518	3.374	3.656	6.4	9.997	8.307	2.837	4.107	6.988	12.132	10.206	6.438	4.307	5.894	2.544	2.896	1.723	4.246	6.086	4.848	1.683	2.119	4.641	6.204	5.099	1.772	2.829	4.874	6.313	5.079	2.949	2.847	3.384	5.68	5.957	4.045	9.064	12.004	9.867	3.328	2.29
LB026	pre	35.81746032	0	14.712	6.864	8.967	12.662	14.44	11.79	6.838	6.57	11.34	14.417	9.177	4.073	8.661	15.366	18.41	11.616	4.768	9.962	13.425	10.824	3.938	6.113	9.43	11.47	8.608	4.247	2.871	7.948	10.49	6.201	2.162	3.813	8.27	9.224	5.456	2	4.641	4.009	26.928	13.706	11.465	19.895	23.943	21.702	14.81	4.593
LB026	pst	35.81746032	35.81746032	4.458	7.111	6.116	4.48	6.859	6.815	5.766	3.63	7.482	10.708	8.039	2.311	5.032	12.202	14.936	10.168	3.933	7.291	5.891	4.201	5.777	3.571	3.669	5.156	4.349	5.063	3.304	5.795	7.141	5.321	1.945	3.912	9.448	10.537	6.916	2.741	5.112	3.943	6.55	9.62	4.094	4.113	5.643	6.416	10.919	3.529
[truncated: 114 more columns]
