# Supplementary material for: Bright light therapy and early morning attention, mathematical performance, electroencephalography and brain connectivity in adolescents with morning sleepiness
Source: PLoS One. 2023 Aug 22;18(8):e0273269. doi: 10.1371/journal.pone.0273269 (PMC10443881; doi:10.1371/journal.pone.0273269)
Supplement: S7 Data — EEG absolute power band data for each lead prior to and following bright light treatment with eyes closed. (CSV) [file pone.0273269.s008.csv]

SUBJ	Status	Per_Use	Per_Use2	Delta_Fp1	Delta_Fp2	Delta_F7	Delta_F3	Delta_Fz	Delta_F4	Delta_F8	Delta_T3	Delta_C3	Delta_Cz	Delta_C4	Delta_T4	Delta_T5	Delta_P3	Delta_Pz	Delta_P4	Delta_T6	Delta_O1	Delta_O2	Theta_Fp1	Theta_Fp2	Theta_F7	Theta_F3	Theta_Fz	Theta_F4	Theta_F8	Theta_T3	Theta_C3	Theta_Cz	Theta_C4	Theta_T4	Theta_T5	Theta_P3	Theta_Pz	Theta_P4	Theta_T6	Theta_O1	Theta_O2	Alpha_Fp1	Alpha_Fp2	Alpha_F7	Alpha_F3	Alpha_Fz	Alpha_F4	Alpha_F8	Alpha_T3
LB001	pre	43.64666667	0	9.489	10.833	5.713	6.05	8.623	9.518	9.027	4.264	6.004	9.657	8.239	4.428	14.865	10.341	13.066	15.51	14.847	10.667	16.005	5.156	6.061	3.53	5.415	8.83	9.204	6.11	2.608	7.212	12.082	11.539	4.176	12.523	11.542	14.827	13.235	10.555	8.967	10.996	21.548	22.759	14.116	26.357	30.159	28.497	16.311	10.167
LB001	pst	43.64666667	43.64666667	7.686	7.45	4.771	8.555	10.035	8.577	5.392	3.162	8.082	10.951	8.457	3.522	16.106	14.363	13.132	15.801	10.837	11.272	12.773	6.396	6.721	3.904	9.455	11.607	10.919	5.923	3.362	13.016	16.186	15.368	3.707	16.266	19.006	17.69	16.572	9.508	10.458	10.709	18.641	18.326	10.069	22.208	27.176	24.527	13.045	13.875
LB002	pre	56.42809602	0	35.857	33.448	5.582	8.582	10.138	10.272	17.556	3.215	6.304	8.974	5.905	3.071	4.775	6.368	7.376	5.646	3.313	4.571	4.735	9.049	8.482	2.48	6.852	9.369	7.482	4.507	2.886	7.022	9.878	7.073	1.911	4.986	7.325	9.074	6.885	3.161	5.318	4.827	4.273	4.243	2.28	6.011	7.662	6.344	2.865	3.22
LB002	pst	56.42809602	56.42809602	12.232	16.529	17.356	10.685	11.577	10.345	29.173	7.78	10.068	14.577	8.983	6.907	8.207	10.232	11.926	9.425	8.032	9.688	9.043	5.813	5.658	6.445	7.56	9.177	5.601	5.631	4.684	9.185	13.673	7.136	3.015	6.422	9.304	11.721	8.355	5.501	7.586	6.637	4.982	4.755	5.259	7.933	9.061	5.999	5.039	4.391
LB003	pre	48.9484127	0	8.015	7.167	4.492	4.681	4.05	5.023	5.761	3.511	3.919	6.303	3.875	2.17	2.908	5.105	6.524	5.722	1.387	2.823	2.612	3.184	3.051	1.697	2.042	2.016	2.825	1.775	1.734	2.287	4.119	2.728	1.067	1.934	2.912	4.352	3.334	0.768	2.382	2.189	5.344	5.03	4.045	5.607	5.464	5.945	2.324	2.741
LB003	pst	48.9484127	48.9484127	11.336	10.771	7.198	14.994	16.478	14.399	7.715	5.685	12.707	18.665	11.587	2.677	6.102	11.717	16.466	12.563	6.853	11.472	11.432	5.645	5.503	4.113	9.278	10.796	8.758	4.025	3.566	8.988	14.468	8.456	1.94	4.751	7.905	12.542	8.416	4.864	8.185	9.612	3.432	3.7	2.378	5	5.669	5.311	2.486	1.954
LB004	pre	57.80666667	0	8.015	7.167	4.492	4.681	4.05	5.023	5.761	3.511	3.919	6.303	3.875	2.17	2.908	5.105	6.524	5.722	1.387	2.823	2.612	3.184	3.051	1.697	2.042	2.016	2.825	1.775	1.734	2.287	4.119	2.728	1.067	1.934	2.912	4.352	3.334	0.768	2.382	2.189	5.344	5.03	4.045	5.607	5.464	5.945	2.324	2.741
LB004	pst	57.80666667	57.80666667	19.088	21.783	6.902	10.157	9.902	10.813	14.708	2.589	5.476	7.608	6.945	4.45	2.929	4.732	8.328	5.404	3.583	3.15	3.709	4.194	4.286	2.039	4.51	4.866	4.278	3.246	1.421	3.538	4.635	3.634	1.512	1.986	3.288	5.359	3.305	1.963	2.277	2.718	16.029	16.252	9.254	17.455	21.673	19.861	12.985	8.758
LB005	pre	65.81623932	0	28.127	26.155	21.194	27.087	21.249	20.662	15.831	16.148	37.607	34.171	28.684	12.405	24.549	37.319	38.878	32.866	19.447	27.689	28.906	21.21	29.01	14.288	23.686	28.399	37.519	16.548	6.505	12.879	26.42	24.331	8.885	10.106	12.264	17.103	22.373	14.429	30.74	28.97	22.103	22.546	13.469	24.258	29.557	30.752	12.699	9.658
LB005	pst	65.81623932	65.81623932	41.433	41.501	23.347	23.941	25.516	27.926	20.288	11.188	14.07	17.202	16.349	6.635	13.348	13.173	11.386	14.239	19.93	22.861	25.659	24.256	28.689	15.139	23.083	31.048	30.957	19.959	9.934	15.131	22.377	20.157	9.222	16.609	15.266	13.635	15.456	21.023	21.234	22.58	33.858	34.382	24.019	37.533	44.201	40.833	26.34	18.11
LB006	pre	73.05376344	0	8.625	8.634	15.959	6.155	7.741	7.179	9.484	2.646	5.88	9.674	5.721	2.473	5.298	7.359	9.794	6.186	4.72	6.333	5.017	3.521	3.96	4.045	4.628	6.376	6.029	3.25	1.275	3.605	6.941	3.993	1.267	3.34	3.817	5.248	3.797	2.877	3.354	2.98	5.407	5.923	3.672	6.397	8.5	8.254	5.621	2.577
LB006	pst	73.05376344	73.05376344	16.997	15.291	7.503	8.477	9.862	8.271	4.357	2.524	4.17	8.904	4.535	3.996	3.53	4.653	6.65	4.928	3.241	5.227	4.846	3.771	3.717	2.057	4.073	6.044	4.328	1.468	1.638	2.481	6.128	2.876	1.287	3.205	3.159	4.108	3.119	2.134	3.163	2.91	4.36	4.298	2.786	4.981	6.285	5.621	2.958	2.956
LB007	pre	60.99494949	0	5.273	5.68	6.73	5.447	7.003	6.485	4.378	0.681	3.972	7.104	5.129	3.87	4.994	7.924	9.011	7.462	5.318	5.206	6.791	2.665	2.884	4.782	4.053	5.414	4.735	2.725	0.618	3.455	7.059	4.985	2.528	4.629	6.264	9.079	6.079	4.425	3.79	5.546	7.125	8.36	9.443	9.222	13.005	11.489	7.013	2.362
LB007	pst	60.99494949	60.99494949	11.191	15.633	4.236	8.206	9.084	7.936	6.388	2.382	5.136	8.053	4.132	1.089	5.027	8.408	8.435	6.087	3.475	6.798	6.865	3.053	2.923	1.734	4.406	5.509	3.813	1.493	1.485	3.528	5.825	2.535	0.525	2.658	4.546	5.209	2.917	1.56	3.665	3.151	7.427	6.933	4.671	10.246	13.22	10.116	5.517	3.769
LB008	pre	51.76	0	4.799	4.962	5.143	6.403	7.699	5.726	9.999	4.825	5.917	7.268	5.148	2.16	8.104	6.792	6.992	5.956	6.062	8.935	8.299	2.907	2.627	3.286	4.459	5.379	3.789	3.799	3.348	4.711	6.125	3.815	1.493	4.294	4.814	5.096	3.811	3.021	5.343	4.895	7.677	7.303	7.576	10.871	12.423	10.227	6.743	8.307
LB008	pst	51.76	51.76	5.099	7.501	3.975	4.165	6.763	4.633	24.952	1.14	3.305	5.762	2.62	1.239	2.714	4.543	4.069	2.056	1.257	2.08	2.302	2.55	3.239	1.839	2.693	4.819	3.047	7.541	0.881	2.338	4.076	1.786	0.859	1.489	2.875	2.776	1.339	0.771	1.402	1.269	5.989	6.356	4.413	6.571	9.488	6.96	7.902	2.661
LB009	pre	38.46969697	0	4.621	4.324	3.397	4.324	4.767	4.277	2.413	2.118	3.727	5.44	3.803	1.922	2.826	3.754	4.923	4.058	2.689	3.462	3.573	1.697	1.698	1.291	2.249	2.8	2.276	1.036	1.03	2.059	3.27	2.079	0.885	1.471	2	2.598	2.096	1.491	2.18	2.082	2.027	2.066	1.763	2.902	3.373	3.018	1.461	2.197
LB009	pst	38.46969697	38.46969697	5.487	4.872	4.659	6.764	9.376	6.968	1.858	4.299	6.959	11.416	7.579	3.698	3.934	7.481	9.179	7.745	3.792	5.79	6.49	3.829	3.657	3.326	7.463	12.381	7.531	1.435	3.26	6.976	15.098	7.225	2.282	3.194	7.229	10.361	6.919	2.733	4.687	5.361	3.802	3.661	3.307	5.82	8.208	5.76	1.746	3.498
LB010	pre	89.94982079	0	4.725	4.366	3.865	4.591	4.649	4.022	2.985	2.432	3.996	5.367	3.537	1.793	3.095	3.964	4.977	3.981	2.595	3.602	3.61	1.8	1.599	1.746	2.487	2.746	2.038	1.109	1.17	2.166	3.193	1.879	0.77	1.511	2.046	2.595	1.992	1.42	2.211	2.067	2.04	2.037	2.005	3	3.349	2.925	1.601	2.318
LB010	pst	89.94982079	89.94982079	5.487	4.872	4.659	6.764	9.376	6.968	1.858	4.299	6.959	11.416	7.579	3.698	3.934	7.481	9.179	7.745	3.792	5.79	6.49	3.829	3.657	3.326	7.463	12.381	7.531	1.435	3.26	6.976	15.098	7.225	2.282	3.194	7.229	10.361	6.919	2.733	4.687	5.361	3.802	3.661	3.307	5.82	8.208	5.76	1.746	3.498
LB011	pre	86.20185185	0	8.418	8.531	4.707	6.412	8.443	7.7	5.552	2.931	5.708	9.007	6.301	7.336	3.406	5.863	9.143	6.117	3.843	4.25	5.225	3.456	3.378	2.372	3.786	4.869	4.124	2.1	1.757	3.548	5.684	3.891	3.144	2.026	3.783	6.2	4.148	2.476	2.872	3.535	9.509	10.036	6.498	13.212	16.685	14.512	7.255	5.016
LB011	pst	86.20185185	86.20185185	10.155	10.812	6.07	7.014	8.53	8.633	9.243	1.947	6.191	10.426	7.795	3.518	3.59	6.297	10.107	7.63	4.985	5.042	6.49	4.408	4.901	2.133	4.498	5.746	5.655	3.838	1.383	3.803	6.255	4.625	2.098	1.832	3.382	5.691	4.528	3.018	3.13	4.309	13.808	14.811	8.143	16.894	21.471	19.399	11.606	4.834
LB012	pre	57.67204301	0	12.357	11.988	4.701	4.518	6.235	5.825	3.781	0.697	3.548	7.011	4.738	1.842	2.428	5.489	7.429	6.495	5.447	3.435	3.713	3.516	3.666	1.578	2.832	4.106	3.803	1.578	0.48	2.472	5.207	3.884	1.198	1.559	3.77	5.357	5.205	3.257	2.107	2.47	7.23	8.017	3.985	9.209	12.827	11.801	5.638	2.034
LB012	pst	57.67204301	57.67204301	16.345	13.28	12.92	7.295	6.89	5.588	4.078	2.444	4.281	6.249	4.838	1.673	2.094	4.793	5.224	4.123	2.47	2.02	1.495	4.25	3.245	3.104	3.785	4.459	3.399	1.819	1.512	3.099	5.416	3.313	1.01	1.646	3.071	4.05	3.709	2.227	1.984	1.163	6.836	6.611	4.942	8.487	10.499	9.639	4.638	3.776
LB013	pre	39.41493056	0	7.804	8.512	3.717	7.777	8.633	7.58	3.543	3.866	8.235	9.637	7.5	2.756	6.382	8.685	8.833	7.701	5.036	8.108	8.535	4.335	4.101	2.427	6.989	7.825	6.21	2.114	2.378	7.365	9.001	5.941	1.621	4.59	6.917	7.121	5.174	3.01	5.538	5.523	12.49	11.994	8.445	18.613	20.895	17.484	7.493	8.833
LB013	pst	39.41493056	39.41493056	6.192	7.328	3.334	5.552	6.948	5.714	3.816	1.633	5.642	7.82	5.844	1.326	3.055	5.692	6.896	5.288	3.193	5.628	5.709	3.068	3.113	2.443	5.339	6.38	4.832	1.815	1.431	5.694	7.983	5.409	1.051	2.594	5.417	6.41	4.661	2.944	4.323	5.088	8.774	9.739	6.912	13.531	16.202	13.829	6.322	4.308
LB014	pre	54.12301587	0	7.501	7.649	8.894	4.667	5.179	5.11	4.734	1.95	3.899	4.651	3.678	1.81	2.586	3.106	5.386	5.971	1.987	1.881	1.951	5.221	5.061	4.156	4.977	6.015	5.514	2.901	1.569	3.646	4.355	3.406	1.171	1.851	2.536	4.315	4.895	2.268	1.611	1.739	7.567	8.255	5.711	9.736	11.822	10.987	6.033	3.998
LB014	pst	54.12301587	54.12301587	5.935	16.33	3.528	7.433	7.833	7.453	4.193	2.923	5.797	7.295	6.533	4.473	3.881	6.876	8.222	9.247	5.409	4.428	4.891	4.612	10.252	3.111	6.368	7.388	6.315	2.883	1.944	5.337	6.749	5.656	1.937	3.434	5.647	6.98	8.206	5.558	3.82	4.586	8.577	12.858	7.043	14.41	15.982	12.352	5.08	5.069
LB016	pre	55.26328502	0	7.501	7.649	8.894	4.667	5.179	5.11	4.734	1.95	3.899	4.651	3.678	1.81	2.586	3.106	5.386	5.971	1.987	1.881	1.951	5.221	5.061	4.156	4.977	6.015	5.514	2.901	1.569	3.646	4.355	3.406	1.171	1.851	2.536	4.315	4.895	2.268	1.611	1.739	7.567	8.255	5.711	9.736	11.822	10.987	6.033	3.998
LB016	pst	55.26328502	55.26328502	13.469	12.186	11.511	6.565	6.926	7.072	8.186	2.166	5.119	7.282	4.923	2.041	2.851	5.293	6.128	4.564	2.003	5.699	6.909	2.319	2.487	2.521	2.357	2.737	2.526	2.297	1.118	2.545	3.637	2.399	1.124	1.545	2.854	3.178	2.487	1.251	3.086	4.047	12.848	12.406	9.486	20.712	22.81	18.527	8.595	7.15
LB017	pre	42.95652174	0	26.201	31.719	9.502	12.028	12.698	13.309	15.72	4.779	8.225	10.089	7.536	2.602	12.825	11.512	11.783	12.093	8.523	10.441	9.07	5.688	6.626	2.99	4.928	6.085	4.881	3.546	2.298	4.733	5.732	3.942	1.125	4.45	5.95	7.753	5.973	3.324	4.452	4.764	11.346	10.969	9.698	15.747	17.095	14.115	7.298	10.934
LB017	pst	42.95652174	42.95652174	12.93	15.827	7.381	8.846	8.37	8.575	7.616	3.201	5.706	7.047	5.413	3.658	5.989	6.517	7.746	7.173	5.573	7.906	7.895	3.181	3.627	2.776	4.263	4.868	4.175	2.209	1.929	3.675	4.6	3.16	1.797	3.397	4.176	4.979	4.012	2.826	4.014	4.129	7.38	7.359	7.017	11.673	13.058	11.382	5.384	7.429
LB018	pre	75.98971193	0	11.162	11.391	4.673	7.248	6.611	7.436	8.769	2.543	5.909	8.732	5.288	5.871	1.855	7.472	9.157	7.491	2.992	7.962	2.712	4.75	4.737	1.991	5.345	5.486	5.462	3.591	1.284	4.891	8.592	4.661	3.77	1.393	4.833	8.784	6.54	2.465	4.036	2.26	24.966	26.723	6.552	27.292	28.988	32.953	18.787	4.17
LB018	pst	75.98971193	75.98971193	9.651	12.462	6.096	4.2	5.75	6.81	12.898	1.007	2.451	5.117	4.391	3.369	1.174	3.742	5.989	4.252	2.251	2.09	2.183	3.11	3.67	2.21	3.139	4.633	4.132	3.461	0.584	2.212	5.619	3.415	1.597	0.787	2.535	5.314	3.242	1.704	1.11	1.348	19.58	21.251	10.381	20.646	28.369	25.788	14.274	3.148
LB020	pre	22.78333333	0	17.908	20.697	6.775	7.865	9.976	9.691	4.876	1.653	6.055	11.452	8.535	2.589	6.782	14.574	21.514	20.435	12.006	28.462	25.585	5.813	6.524	3.546	8.186	11.774	9.395	3.17	1.457	6.702	14.79	8.867	1.968	5.355	9.556	15.46	12.821	10.121	17.222	15.302	13.552	13.463	10.47	15.61	20.143	17.815	9.614	3.626
LB020	pst	22.78333333	22.78333333	12.413	23.062	5.297	7.515	10.471	8.335	2.815	1.42	5.054	9.532	5.249	1.448	5.123	4.072	14.524	13.081	4.941	4.235	15.477	3.654	4.578	1.367	3.883	8.433	5.661	1.13	0.967	4.38	10.31	4.544	1.007	4.122	2.853	10.051	9.055	4.326	2.348	9.602	8.405	12.709	3.114	7.953	16.105	14.069	1.528	1.781
LB021	pre	67.27777778	0	12.443	19.569	11.409	10.787	8.723	12.179	12.29	10.655	9.879	11.759	11.596	11.227	11.947	12.05	8.962	11.575	10.446	13.169	11.507	2.734	2.799	2.012	2.584	1.914	2.488	2.167	1.913	2.205	3.554	2.739	1.895	2.195	2.607	2.177	2.637	1.863	3.455	2.223	2.899	2.348	2.481	2.858	2.241	3.205	2.104	1.891
LB021	pst	67.27777778	67.27777778	7.921	10.626	5.148	6.342	5.266	4.898	3.502	2.04	4.271	5.395	4.319	2.505	2.636	5.102	5.321	4.48	3.316	3.947	4.577	1.994	2.472	1.614	2.487	3.24	2.818	1.524	1.148	2.476	3.993	2.984	1.579	1.604	2.717	3.038	2.76	2.097	2.174	2.502	6.54	6.603	3.844	7.179	8.951	8.35	4.345	4
LB023	pre	26.46491228	0	5.739	6.401	10.489	6.148	6.821	5.517	3.892	2.585	4.719	6.941	4.658	1.855	3.511	4.998	6.299	4.459	2.297	4.757	4.408	3.725	3.723	3.831	6.324	7.59	6.354	2.636	2.493	4.778	7.813	4.848	1.516	3.364	4.758	5.886	4.088	1.958	4.116	4.004	7.772	7.609	5.408	10.445	12.301	11.23	4.812	6.029
LB023	pst	26.46491228	26.46491228	4.966	2.75	6.54	9.553	6.677	5.887	4.218	3.156	4.427	7.003	5.53	3.43	3.065	4.64	6.97	5.329	2.655	3.628	3.58	5.509	3.123	4.644	9.424	10.865	10.52	5.223	3.178	5.589	10.524	8.207	4.228	3.279	5.192	8.57	6.589	3.925	4.349	4.288	10.654	7.435	7.027	14.485	16.807	15.541	7.065	5.036
LB025	pre	77.51322751	0	12.203	31.83	5.486	10.54	13.637	11.928	7.349	3.841	10.107	13.669	8.236	2.503	7.505	12.951	15.643	8.964	3.556	7.985	8.911	5.888	18.423	3.043	8.392	11.493	9.166	5.337	2.671	7.903	10.799	6.06	2.147	4.89	10.286	12.21	6.532	2.637	4.584	5.008	11.922	17.775	7.47	15.168	19.562	16.964	10.819	3.787
LB025	pst	77.51322751	77.51322751	7.265	7.317	7.767	6.805	10.24	8.536	4.075	6.484	6.06	8.982	8.309	3.091	4.892	7.709	12.665	10	7.652	5.47	6.959	4.188	4.368	4.013	4.818	7.579	6.356	2.573	2.892	5.443	8.384	8.028	2.412	3.62	6.837	10.674	8.438	6.379	3.829	4.962	15.988	16.614	10.376	18.245	26.067	21.773	10.453	4.067
LB026	pre	35.81746032	0	11.649	27.842	5.741	9.902	12.277	10.941	7.09	4.016	9.796	12.984	8.509	3.72	6	11.959	14.503	8.654	2.061	6.64	7.747	5.789	17.19	3.362	7.948	10.174	8.185	4.957	3.094	7.969	10.274	6.289	2.633	4.816	10.324	11.484	6.176	1.467	4.384	4.388	12.457	19.659	7.969	16.576	21.261	18.502	11.897	4.536
LB026	pst	35.81746032	35.81746032	9.9	12.304	9.063	11.785	14.494	10.663	4.508	4.237	10.783	14.631	8.89	2.048	4.566	11.336	14.698	10.074	4.491	6.046	6.603	7.947	8.328	6.035	11.926	15.47	10.526	4.25	4.285	10.834	13.841	8.632	2.239	4.317	12.135	16.12	10.609	4.631	4.965	5.569	6.536	7.154	5.444	7.596	9.744	7.802	5.145	3.859
[truncated: 114 more columns]
